# Supplementary material for: Nuclear alpha-synuclein accelerates cell senescence and neurodegeneration
Source: Immun Ageing. 2024 Jul 12;21:47. doi: 10.1186/s12979-024-00429-0 (PMC11242018; doi:10.1186/s12979-024-00429-0)
Supplement: Supplementary file 1 — Supplementary Material 1 [file 12979_2024_429_MOESM1_ESM.xlsx]

## Sheet: Table S1 
ID	α-synNLS-1	α-synNLS-2	α-synNLS-3	α-synNLS-4	α-syn-1	α-syn-2	α-syn-3	α-syn-4	control-1	control-2	control-3	control-4	log2FoldChange (α-synNLS VS EGFP)	pvalue	padj	log2FoldChange(α-syn VS EGFP)	pvalue	padj	Symbol	Description	Gene_info	Ref_gene	Ref_gene_info	Entrez	Uniprot
ENSMUSG00000022584	4082.38	1927.98	2249.07	2101.7	208.684	1506.44	194.533	655.958	43.066	57.0945	55.4955	20.5259	5.90488	3.76755e-59	8.94943e-55	3.8708	1.83499e-07	0.000123978	Ly6c2	lymphocyte antigen 6 complex, locus C2 [Source:MGI Symbol;Acc:MGI:3712069]	15:-:75108158-75111970	ENSMUSG00000022584	15:-:75108158-75111970	100041546	P0CW03
ENSMUSG00000025498	3628.01	1597.4	2726.72	1623.83	472.049	2115.56	277.411	1053.54	60.0921	123.705	100.364	50.0631	4.85421	8.21704e-40	9.75938e-36	3.55556	1.39933e-07	0.000107731	Irf7	interferon regulatory factor 7 [Source:MGI Symbol;Acc:MGI:1859212]	7:-:141262706-141266481	ENSMUSG00000025498	7:-:141262706-141266481	54123	D3Z4U9,F6TQ89,Q3TW14,P70434
MSTRG.23302	13132.9	4774.5	6655.7	5812.14	976.461	4373.17	699.858	2566.52	245.376	392.864	347.142	179.727	4.70804	2.37698e-39	1.88209e-35	2.88782	2.62505e-06	0.000788668	Ifit1	interferon-induced protein with tetratricopeptide repeats 1 [Source:MGI Symbol;Acc:MGI:99450]	19:+:34640871-34658680	ENSMUSG00000034459	19:+:34640871-34650009	15957	Q3UNG3,Q64282
ENSMUSG00000023078	1742.56	609.209	1172.18	467.43	108.248	745.044	55.2519	410.315	26.0399	20.3909	24.7959	17.0215	5.51069	4.73865e-38	2.81405e-34	3.9051	4.6954e-07	0.000236073	Cxcl13	chemokine (C-X-C motif) ligand 13 [Source:MGI Symbol;Acc:MGI:1888499]	5:+:95956951-95961068	ENSMUSG00000023078	5:+:95956951-95961068	55985	Q9QX28,O55038,Q3U1E8
ENSMUSG00000026536	1462.12	494.687	1139.58	517.305	123.871	757.308	79.4247	269.298	21.0322	14.9533	21.2536	7.00884	5.84956	1.05018e-36	4.98921e-33	4.27124	4.51601e-08	4.45025e-05	Mnda	myeloid cell nuclear differentiation antigen [Source:MGI Symbol;Acc:MGI:3041120]	1:-:173896345-173913046	ENSMUSG00000026536	1:-:173896345-173913046	381308	B7ZNS3,Q08619
ENSMUSG00000020641	2368.18	1278.63	2103.65	1056.65	296.844	1172.24	226.763	740.569	97.1489	85.6417	94.4604	42.053	4.42579	1.40958e-36	5.58051e-33	2.9364	2.2059e-07	0.000139249	Rsad2	radical S-adenosyl methionine domain containing 2 [Source:MGI Symbol;Acc:MGI:1929628]	12:-:26442753-26456452	ENSMUSG00000020641	12:-:26442753-26456452	58185	Q3UAK4,D6RJ49,Q8CBB9
ENSMUSG00000028037	1621.6	1142.86	1676.15	516.145	286.801	1279.55	135.828	684.162	51.0783	62.5321	59.0378	42.5537	4.53522	1.04568e-35	3.54843e-32	3.47418	1.15297e-07	9.23588e-05	Ifi44	interferon-induced protein 44 [Source:MGI Symbol;Acc:MGI:2443016]	3:-:151730922-151749960	ENSMUSG00000028037	3:-:151730922-151749960	99899	Q8BUE6,Q8BV66
MSTRG.17834	4101.11	1433.29	2722.96	1628.47	396.164	1738.44	310.792	804.254	154.236	159.049	148.775	115.145	4.10198	9.66213e-34	2.86893e-30	2.49452	7.11256e-06	0.00172557	Rtp4	receptor transporter protein 4 [Source:MGI Symbol;Acc:MGI:1915025]	16:+:23520130-23614222	ENSMUSG00000033355	16:+:23609919-23614222	67775	Q923D9,Q9ER80
MSTRG.6667	5157.56	1114.52	3564.17	1163.36	234.351	2534.58	160	573.167	70.1075	54.3757	49.5917	39.5499	5.69052	1.2091e-33	3.19121e-30	4.03636	1.87735e-06	0.000600655	Ifi47|Olfr56	interferon gamma inducible protein 47 [Source:MGI Symbol;Acc:MGI:99448]|olfactory receptor 56 [Source:MGI Symbol;Acc:MGI:1333785]	11:+:48978889-49135387	ENSMUSG00000078920|ENSMUSG00000040328	11:+:49076587-49096974|11:+:48978889-49135387	15953|18356	Q3U0K0,Q61635|Q99M59,Q8VGD6
ENSMUSG00000066861	566.759	218.418	406.187	186.74	58.0297	202.358	16.1152	126.461	8.01228	8.15636	7.08453	5.50695	5.61856	9.76967e-32	2.30501e-28	3.83136	7.78219e-10	1.74293e-06	Oas1g	2'-5' oligoadenylate synthetase 1G [Source:MGI Symbol;Acc:MGI:97429]	5:-:120876142-120887613	ENSMUSG00000066861	5:-:120876142-120887613	23960	Q8VEH7,Q05BJ7,Q8K469
ENSMUSG00000024675	761.565	288.075	554.12	225.016	37.9425	411.869	29.9281	221.079	9.01382	14.9533	8.26529	6.00758	5.63628	1.0674e-31	2.30501e-28	4.21451	1.46045e-06	0.000499717	Ms4a4c	membrane-spanning 4-domains, subfamily A, member 4C [Source:MGI Symbol;Acc:MGI:1927656]	19:+:11404770-11427246	ENSMUSG00000024675	19:+:11404770-11427246	64380	Q9EQY9,D3YZH6,Q3U5N6,Q9D3F6
ENSMUSG00000035692	4930.11	1214.88	1647.31	1830.29	152.886	1468.63	155.396	644.131	35.0537	70.6884	99.1834	50.5638	5.24233	1.04537e-30	1.84751e-27	3.24666	5.00373e-05	0.00712554	Isg15	ISG15 ubiquitin-like modifier [Source:MGI Symbol;Acc:MGI:1855694]	4:-:156199424-156200818	ENSMUSG00000035692	4:-:156199424-156200818	100038882	Q64339,Q4FJR9
MSTRG.6933	5594.8	1247.93	4817.83	1477.68	302.424	2767.6	172.662	556.791	11.0169	16.3127	70.8453	25.0316	6.74231	1.05635e-30	1.84751e-27	4.94877	2.75919e-07	0.000158082	Gm12250	predicted gene 12250 [Source:MGI Symbol;Acc:MGI:3649299]	11:+:58183819-58192392	ENSMUSG00000082292	11:+:58187739-58189012	631323	Q0GUM3
MSTRG.36661	2146.62	735.537	1295.04	679.688	160.698	895.279	131.223	443.977	53.0814	48.9381	63.7608	30.0379	4.64504	1.08888e-30	1.84751e-27	3.06307	3.08898e-06	0.000905955	Oas1a	2'-5' oligoadenylate synthetase 1A [Source:MGI Symbol;Acc:MGI:2180860]	5:-:120893005-120907521	ENSMUSG00000052776	5:-:120896256-120907521	246730	Q921F0,P11928
ENSMUSG00000034855	5389.29	2210.15	2696.63	1865.08	385.005	2613.27	271.655	954.369	55.0845	27.1879	119.256	21.5272	5.77781	1.89137e-30	2.99517e-27	4.24641	5.08661e-07	0.000250627	Cxcl10	chemokine (C-X-C motif) ligand 10 [Source:MGI Symbol;Acc:MGI:1352450]	5:-:92346638-92348889	ENSMUSG00000034855	5:-:92346638-92348889	15945	Q3UK71,D3YW23,P17515
MSTRG.3041	520.733	486.422	880.072	225.016	77.001	662.261	52.9498	269.298	9.01382	8.15636	15.3498	2.50316	5.98677	6.7078e-30	9.95857e-27	4.94686	4.00277e-08	4.28749e-05	Gm4955	predicted gene 4955 [Source:MGI Symbol;Acc:MGI:3646410]	1:-:173468509-173491289	ENSMUSG00000037849	1:-:173468509-173491041	102639543,240921	G3UZV2,G3UY50,G3UXS8
ENSMUSG00000030107	3416.07	1149.94	1757.64	1238.75	344.83	1268.31	187.626	729.651	51.0783	104.673	102.726	47.0594	4.64121	8.21664e-30	1.14811e-26	3.05507	9.09021e-07	0.000373244	Usp18	ubiquitin specific peptidase 18 [Source:MGI Symbol;Acc:MGI:1344364]	6:+:121245906-121270917	ENSMUSG00000030107	6:+:121245906-121270917	24110	Q3UE35,Q9WTV6
MSTRG.21992	7946.4	3336.48	10564.6	1928.87	830.271	6856.65	374.102	1567.57	111.17	160.408	200.728	67.5853	5.46542	6.73991e-29	8.89444e-26	4.15811	1.49422e-06	0.00050427	Iigp1	interferon inducible GTPase 1 [Source:MGI Symbol;Acc:MGI:1926259]	18:+:60373602-60392627	ENSMUSG00000054072	18:+:60376029-60392627	60440	Q9QZ85,J7NNX8
MSTRG.23295	19709.2	9410.86	15007.6	6198.38	2565.58	10538.9	1652.95	5282.24	684.049	992.357	1145.33	657.83	3.85519	1.52797e-27	1.91029e-24	2.52618	3.25644e-05	0.00531295	Ifit3	interferon-induced protein with tetratricopeptide repeats 3 [Source:MGI Symbol;Acc:MGI:1101055]	19:+:34583195-34588731	ENSMUSG00000074896	19:+:34583531-34588731	15959	Q8BPC3,Q64345,Q5FW82
ENSMUSG00000017002	4771.16	1425.03	3214.4	1844.2	74.769	1445.12	212.95	227.447	20.0307	65.2508	67.303	8.0101	6.15279	1.62622e-27	1.93146e-24	3.61658	0.000302961	0.0261031	Slpi	secretory leukocyte peptidase inhibitor [Source:MGI Symbol;Acc:MGI:109297]	2:-:164354070-164389095	ENSMUSG00000017002	2:-:164354070-164389095	20568	E9Q4A3,P97430,E9Q748
ENSMUSG00000032661	517.522	544.274	838.701	155.423	90.3924	622.403	65.6117	291.133	7.01075	20.3909	11.8076	10.0126	5.4175	5.00612e-27	5.66264e-24	4.45729	8.82666e-09	1.20807e-05	Oas3	2'-5' oligoadenylate synthetase 3 [Source:MGI Symbol;Acc:MGI:2180850]	5:-:120753098-120777661	ENSMUSG00000032661	5:-:120753098-120777661	246727	F7CXR7,Q8VI93
ENSMUSG00000028268	8681.74	2767.41	6643.17	2755.87	717.56	4706.35	703.311	1749.53	262.402	307.223	388.468	192.242	4.18209	4.13498e-26	4.46465e-23	2.77636	2.50306e-05	0.00431226	Gbp3	guanylate binding protein 3 [Source:MGI Symbol;Acc:MGI:1926263]	3:+:142560026-142573209	ENSMUSG00000028268	3:+:142560026-142573209	55932	A0A0G2JDL1,D3YUH5,D3YVW6,Q61107
ENSMUSG00000046879	17474.8	5658.79	16667.5	4671.98	1638.22	10562.5	955.398	2844	531.815	528.804	674.211	410.518	4.37435	5.33414e-26	5.50901e-23	2.89902	6.27952e-05	0.00822884	Irgm1	immunity-related GTPase family M member 1 [Source:MGI Symbol;Acc:MGI:107567]	11:-:48861968-48871683	ENSMUSG00000046879	11:-:48861968-48871683	15944	Q5NCB5
MSTRG.21985	3546.12	909.09	3267.05	961.538	215.379	1665.87	131.223	493.106	35.0537	69.329	60.2185	14.5183	5.61682	1.04802e-25	1.03728e-22	3.81308	8.15826e-06	0.00179453	Gm4951	predicted gene 4951 [Source:MGI Symbol;Acc:MGI:3644953]	18:+:60212009-60248959	ENSMUSG00000073555	18:+:60212080-60247820	240327	Q3UED7
ENSMUSG00000041827	271.338	280.992	409.948	162.383	47.9861	321.933	43.7411	172.86	20.0307	16.3127	22.4343	10.5133	4.05308	1.49064e-25	1.41634e-22	3.09725	1.48533e-07	0.000110887	Oasl1	2'-5' oligoadenylate synthetase-like 1 [Source:MGI Symbol;Acc:MGI:2180849]	5:+:114923240-114937915	ENSMUSG00000041827	5:+:114923240-114937915	231655	Q8VI94
MSTRG.3051	470.961	244.392	574.178	142.665	90.3924	349.527	51.7987	171.04	13.02	9.51575	9.44604	4.50568	5.33883	2.70477e-25	2.47112e-22	4.22006	9.38749e-14	4.6254e-10	Pydc4	pyrin domain containing 4 [Source:MGI Symbol;Acc:MGI:3695276]	1:-:173566280-173599274	ENSMUSG00000073491	1:-:173566284-173599274	623121	Q3UPZ5,D3Z5G0
ENSMUSG00000046718	8230.04	1953.95	4366.51	3164.14	458.658	2736.94	410.936	1208.2	166.255	218.862	272.754	88.1111	4.5741	4.47512e-25	3.93711e-22	2.69193	0.000174858	0.0181764	Bst2	bone marrow stromal cell antigen 2 [Source:MGI Symbol;Acc:MGI:1916800]	8:-:71534264-71537437	ENSMUSG00000046718	8:-:71534264-71537437	69550	Q8R2Q8
ENSMUSG00000054203	619.742	182.999	362.309	223.856	35.7106	294.338	24.1727	90.0692	0	8.15636	0	1.50189	7.35932	9.0483e-25	7.67619e-22	5.59903	1.04555e-05	0.00216456	Ifi205	interferon activated gene 205 [Source:MGI Symbol;Acc:MGI:101847]	1:-:174011998-174031810	ENSMUSG00000054203	1:-:174011998-174031810	226695	Q8CGE8
ENSMUSG00000027514	2150.37	819.362	1787.73	614.735	139.494	1516.66	109.353	519.49	20.0307	43.5006	49.5917	7.50947	5.50496	1.3034e-24	1.06762e-21	4.25253	7.89462e-06	0.00178433	Zbp1	Z-DNA binding protein 1 [Source:MGI Symbol;Acc:MGI:1927449]	2:-:173206612-173218923	ENSMUSG00000027514	2:-:173206612-173218923	58203	Q9QY24,A2APF7
ENSMUSG00000037921	856.293	463.99	831.179	289.969	185.249	526.334	122.015	330.254	32.0491	47.5787	51.9532	29.5373	3.93745	3.34673e-24	2.64994e-21	2.86703	3.8047e-12	1.04147e-08	Ddx60	DEAD (Asp-Glu-Ala-Asp) box polypeptide 60 [Source:MGI Symbol;Acc:MGI:2384570]	8:+:61928087-62037701	ENSMUSG00000037921	8:+:61928087-62037701	234311	D3Z3B3,G3X9F7,E9PZQ1,D3YZ76
MSTRG.6664	18539.8	5001.18	15482.8	4482.92	1397.18	11191	858.707	1991.53	318.488	585.898	524.255	254.821	4.69338	3.61573e-24	2.77058e-21	3.19753	9.97722e-05	0.0118743	Tgtp1|Tgtp2|Gm12185|9930111J21Rik2	T cell specific GTPase 1 [Source:MGI Symbol;Acc:MGI:98734]|T cell specific GTPase 2 [Source:MGI Symbol;Acc:MGI:3710083]|predicted gene 12185 [Source:MGI Symbol;Acc:MGI:3652173]|RIKEN cDNA 9930111J21 gene 2 [Source:MGI Symbol;Acc:MGI:3711310]	11:-:48904656-49064206	ENSMUSG00000078922|ENSMUSG00000078921|ENSMUSG00000048852|ENSMUSG00000069892	11:-:48985327-48994172|11:-:49057194-49064206|11:-:48904656-48992226|11:-:49015874-49051242	21822|100039796|620913|245240	Q5SVP4,Q62293|Q62293|Q8R5D8,Q5NCB2|Q8CB10,Q5SVP2,Q5SVN9
ENSMUSG00000029605	383.191	238.489	323.445	165.862	42.4063	224.842	55.2519	159.213	14.0215	20.3909	30.6996	16.0202	3.80153	2.04997e-23	1.52172e-20	2.58512	6.84097e-07	0.0003121	Oas1b	2'-5' oligoadenylate synthetase 1B [Source:MGI Symbol;Acc:MGI:97430]	5:+:120812635-120824163	ENSMUSG00000029605	5:+:120812635-120824163	23961	A1DZF6,V5IRT6
MSTRG.7851	489.157	171.192	467.617	165.862	50.218	253.458	62.1584	97.3475	14.0215	6.79696	16.5306	9.01137	4.81258	6.1319e-23	4.41386e-20	3.32874	3.15329e-10	7.76844e-07	-	-	11:+:82998420-83002079	-	-	-	-
MSTRG.23300	8181.34	4198.34	6640.66	3063.23	1386.02	4841.25	1072.81	2544.68	447.686	716.4	733.249	515.15	3.19562	6.95992e-23	4.86252e-20	2.0293	0.000124215	0.0139099	Ifit3b	interferon-induced protein with tetratricopeptide repeats 3B [Source:MGI Symbol;Acc:MGI:3698419]	19:+:34607524-34613401	ENSMUSG00000062488	19:+:34607970-34613401	667370	E9PV48
MSTRG.19925	1185.97	338.843	846.223	421.035	91.5084	600.941	36.8346	154.664	25.0384	29.9066	48.411	14.5183	4.58884	8.78902e-23	5.96498e-20	2.91379	0.000518391	0.0380955	H2-Q5	histocompatibility 2, Q region locus 5 [Source:MGI Symbol;Acc:MGI:95934]	17:+:35394126-35398572	ENSMUSG00000055413	17:+:35394126-35397800	15016	-
ENSMUSG00000035929	13289.7	4794.57	11667.9	4591.95	1187.38	7652.8	964.607	2630.2	301.462	448.6	700.188	187.737	4.39211	1.06223e-22	7.00896e-20	2.92515	8.15126e-05	0.0100912	H2-Q4	histocompatibility 2, Q region locus 4 [Source:MGI Symbol;Acc:MGI:95933]	17:+:35379617-35385290	ENSMUSG00000035929	17:+:35379617-35385290	15015	Q8HWB2
ENSMUSG00000048534	215.144	126.328	194.318	125.267	25.667	194.182	8.05758	57.3167	11.0169	10.8751	14.1691	16.5208	3.62416	1.46372e-22	9.39711e-20	2.43187	0.000870143	0.0535921	Amica1	adhesion molecule, interacts with CXADR antigen 1 [Source:MGI Symbol;Acc:MGI:2685484]	9:+:45079183-45108530	ENSMUSG00000048534	9:+:45079183-45108530	270152	Q80UL9
ENSMUSG00000060550	8443.05	2637.54	5914.79	2591.16	571.369	4724.74	446.62	1314.65	149.229	190.315	279.839	47.56	4.88105	1.7907e-22	1.11938e-19	3.40519	6.0521e-05	0.00805943	H2-Q7	histocompatibility 2, Q region locus 7 [Source:MGI Symbol;Acc:MGI:95936]	17:+:35439155-35443773	ENSMUSG00000060550	17:+:35439155-35443773	15018	E9PWT4,E9QJR9,P14429,L7N260
MSTRG.19987	26083.2	4206.61	13859.3	7735.22	1161.71	7515.85	780.434	2609.28	470.722	489.381	819.444	346.437	4.60994	2.50241e-22	1.52416e-19	2.50519	0.00152593	0.0794234	Gm9574|H2-T23	predicted gene 9574 [Source:MGI Symbol;Acc:MGI:3809525]|histocompatibility 2, T region locus 23 [Source:MGI Symbol;Acc:MGI:95957]	17:-:36029773-36139480	ENSMUSG00000073980|ENSMUSG00000067212	17:-:36137188-36139105|17:-:36029773-36032855	674135|15040	-|P06339,Q3V014
ENSMUSG00000076569	546.422	420.307	1142.09	149.624	15.6234	508.96	187.626	77.3321	8.01228	12.2345	4.72302	0.500631	6.56058	2.58193e-21	1.53328e-18	4.99012	6.0254e-06	0.00151471	Igkv5-39	immunoglobulin kappa variable 5-39 [Source:MGI Symbol;Acc:MGI:2686255]	6:-:69900424-69900977	ENSMUSG00000076569	6:-:69900424-69900977	620017	A0A075B5M7
ENSMUSG00000072620	2546.94	815.82	1970.76	1105.36	231.003	1150.78	209.497	497.655	93.1428	126.424	168.848	62.0783	3.84495	2.70893e-21	1.56946e-18	2.21647	0.000398123	0.031336	Slfn2	schlafen 2 [Source:MGI Symbol;Acc:MGI:1313258]	11:+:83065112-83070678	ENSMUSG00000072620	11:+:83065112-83070678	20556	Q9Z0I6
ENSMUSG00000023067	4807.01	1762.69	6101.58	1804.77	1189.61	2798.26	1189.07	1480.23	279.428	323.535	250.32	202.255	3.77937	5.2313e-21	2.95867e-18	2.66062	2.93575e-22	3.61625e-18	Cdkn1a	cyclin-dependent kinase inhibitor 1A (P21) [Source:MGI Symbol;Acc:MGI:104556]	17:+:29090979-29100722	ENSMUSG00000023067	17:+:29090979-29100722	12575	Q4FK34,P39689,Q564P6
MSTRG.1452	493.439	115.702	426.246	156.583	15.6234	164.543	20.7195	53.6776	2.00307	4.07818	11.8076	4.50568	5.76783	6.01144e-21	3.32083e-18	3.53217	1.44788e-06	0.000499717	Gm16026|A530040E14Rik	predicted pseudogene 16026 [Source:MGI Symbol;Acc:MGI:3783243]|RIKEN cDNA A530040E14 gene [Source:MGI Symbol;Acc:MGI:3612703]	1:+:85105946-85285491	ENSMUSG00000079455|ENSMUSG00000072109	1:+:85266698-85285491|1:+:85105946-85114035	101056250|621875	-|Q3TR44
MSTRG.19894	482.2	266.824	373.592	308.527	54.6818	351.571	54.1009	129.19	30.0461	35.3442	66.1223	45.5575	3.01736	1.01555e-20	5.4826e-18	1.73643	0.00155427	0.0802251	Ltb	lymphotoxin B [Source:MGI Symbol;Acc:MGI:104796]	17:+:35164205-35196320	ENSMUSG00000024399	17:+:35194439-35196320	16994	A4FUI4,G3V002,P41155
ENSMUSG00000030921	3185.94	1618.65	2848.33	1061.29	528.963	1862.1	463.886	983.483	179.275	232.456	285.743	140.177	3.38287	3.26177e-20	1.72178e-17	2.19819	1.20121e-05	0.00240594	Trim30a	tripartite motif-containing 30A [Source:MGI Symbol;Acc:MGI:98178]	7:-:104409025-104465193	ENSMUSG00000030921	7:-:104409025-104465193	20128	Q3UUN0,P15533
MSTRG.19806	10929.5	1691.85	5607.64	3388	499.948	3408.4	325.756	889.774	191.293	191.674	348.323	92.1162	4.7172	3.6358e-20	1.8775e-17	2.63872	0.000801783	0.0510406	Psmb8	proteasome (prosome, macropain) subunit, beta type 8 (large multifunctional peptidase 7) [Source:MGI Symbol;Acc:MGI:1346527]	17:+:34197355-34201454	ENSMUSG00000024338	17:+:34197721-34201454	16913	P28063,G3UZW8
MSTRG.36462	2307.17	4638.72	6422.52	1796.65	1091.4	5075.29	790.793	1073.55	194.298	330.332	327.069	124.657	3.96059	4.19584e-20	2.12059e-17	3.04155	9.07259e-06	0.00197691	Oasl2	2'-5' oligoadenylate synthetase-like 2 [Source:MGI Symbol;Acc:MGI:1344390]	5:+:114896936-114916093	ENSMUSG00000029561	5:+:114896936-114912234	23962	F6Y3A6,Q9Z2F2,D3Z352,D3Z324,F6VMV6
ENSMUSG00000073409	7594.78	2645.81	5768.11	2614.36	539.007	4174.9	414.39	1429.28	112.172	250.128	318.804	52.5663	4.67077	7.01287e-20	3.4705e-17	3.16173	0.000215908	0.0212764	H2-Q6	histocompatibility 2, Q region locus 6 [Source:MGI Symbol;Acc:MGI:95935]	17:+:35424850-35430055	ENSMUSG00000073409	17:+:35424850-35430055	110557	P79568
ENSMUSG00000105504	2712.84	1377.8	2956.14	839.751	424.063	2766.58	329.21	886.135	133.204	205.268	194.825	104.632	3.63279	7.60672e-20	3.68755e-17	2.7896	6.54778e-05	0.00849006	Gbp5	guanylate binding protein 5 [Source:MGI Symbol;Acc:MGI:2429943]	3:+:142493978-142522344	ENSMUSG00000105504	3:+:142493978-142522344	229898	A0A0G2JEX3
ENSMUSG00000030156	344.658	83.8252	293.357	160.063	12.2755	163.521	41.439	54.5874	0	2.71879	8.26529	2.50316	6.09963	8.17269e-20	3.88268e-17	4.38332	5.2283e-08	4.95402e-05	Cd69	CD69 antigen [Source:MGI Symbol;Acc:MGI:88343]	6:-:129267325-129275436	ENSMUSG00000030156	6:-:129267325-129275436	12515	A0A0N4SUM0,P37217,Q3U6A8
ENSMUSG00000061232	46550.2	13822.9	37265.2	15911.2	3818.8	21972.2	3160.87	7518.5	1558.39	2036.37	2992.03	1035.81	3.8973	9.05828e-20	4.21902e-17	2.25849	0.00306331	0.125779	H2-K1	histocompatibility 2, K1, K region [Source:MGI Symbol;Acc:MGI:95904]	17:-:33996017-34000333	ENSMUSG00000061232	17:-:33996017-34000333	14972	G3XA74,G3UXW2,Q3TH01,P01901
ENSMUSG00000073411	80104.6	29027.1	74561.7	29114.1	8706.69	44542.2	6966.35	14888.7	3613.54	4093.13	6357.19	2289.39	3.70209	1.05345e-19	4.81224e-17	2.19937	0.00280939	0.119952	H2-D1	histocompatibility 2, D region locus 1 [Source:MGI Symbol;Acc:MGI:95896]	17:+:35262730-35267499	ENSMUSG00000073411	17:+:35262730-35267499	14980,14964	G3UZP7,P01899,G3UX20
MSTRG.14452	716.075	355.372	599.252	341.004	92.6243	483.41	50.6476	180.138	43.066	35.3442	66.1223	19.5246	3.63587	1.46062e-19	6.54635e-17	2.30405	0.00168422	0.0855515	Phf11b	PHD finger protein 11B [Source:MGI Symbol;Acc:MGI:3645789]	14:-:59320964-59341353	ENSMUSG00000091649	14:-:59320964-59341351	236451	B4XVQ1
MSTRG.38369	602.081	238.489	505.227	295.769	74.769	316.822	66.7628	134.649	21.0322	40.7818	46.0495	18.5234	3.7271	2.46793e-19	1.08561e-16	2.24969	7.14436e-06	0.00172557	-	-	6:-:41196249-41202107	-	-	-	-
ENSMUSG00000070031	793.676	268.005	776.018	325.925	92.6243	495.674	107.051	204.703	55.0845	39.4224	46.0495	29.0366	3.68236	3.89419e-19	1.68187e-16	2.41467	4.3695e-07	0.000224264	Sp140	Sp140 nuclear body protein [Source:MGI Symbol;Acc:MGI:3702467]	1:+:85600378-85645037	ENSMUSG00000070031	1:+:85600378-85645037	434484	D3Z054,Q6NSQ5,F6V9G0,F7DFN7
ENSMUSG00000068245	771.734	318.772	585.461	219.217	88.1605	475.234	98.9931	192.875	16.0246	32.6254	44.8687	17.5221	4.11645	7.27551e-19	3.08612e-16	2.96314	1.84477e-08	2.22026e-05	Phf11d	PHD finger protein 11D [Source:MGI Symbol;Acc:MGI:1277133]	14:-:59347407-59365470	ENSMUSG00000068245	14:-:59347407-59365470	219132	B4XVQ0,A6H5X4
ENSMUSG00000028270	12047.5	2557.26	8649.03	2417.18	661.762	7702.87	439.713	1853.24	204.313	364.317	406.18	147.686	4.51765	7.87222e-19	3.28065e-16	3.24783	0.000262511	0.0245902	Gbp2	guanylate binding protein 2 [Source:MGI Symbol;Acc:MGI:102772]	3:+:142620602-142638008	ENSMUSG00000028270	3:+:142620602-142638008	14469	Q9Z0E6,E9Q2N7
ENSMUSG00000060802	131294	40473.4	104360	51101.8	13696.1	61230.5	10594.6	21794.9	6436.87	7210.22	10344.6	3831.33	3.55607	9.92518e-19	4.06487e-16	1.94756	0.00465824	0.165123	B2m	beta-2 microglobulin [Source:MGI Symbol;Acc:MGI:88127]	2:+:122147686-122153083	ENSMUSG00000060802	2:+:122147686-122153083	12010	Q9D239,P01887
ENSMUSG00000016496	4026.72	1946.87	6488.97	1133.2	618.24	4473.33	366.044	1143.61	189.29	241.972	272.754	164.708	3.96989	1.49806e-18	6.03134e-16	2.92643	0.00011123	0.0129699	Cd274	CD274 antigen [Source:MGI Symbol;Acc:MGI:1926446]	19:+:29367455-29388095	ENSMUSG00000016496	19:+:29367455-29388095	60533	Q9EP73,Q3U472
ENSMUSG00000010358	1682.08	484.061	857.506	617.054	147.306	627.513	166.907	267.478	87.1336	81.5636	108.629	62.5789	3.4274	1.57874e-18	6.25021e-16	1.83598	7.69544e-06	0.00178433	Ifi35	interferon-induced protein 35 [Source:MGI Symbol;Acc:MGI:1917360]	11:+:101448407-101458698	ENSMUSG00000010358	11:+:101448407-101458698	70110	Q9D8C4,D6RFB1
ENSMUSG00000029322	854.152	184.179	288.343	364.201	43.5223	384.275	43.7411	135.559	11.0169	23.1097	22.4343	5.50695	4.81543	1.61208e-18	6.2776e-16	3.3106	6.94103e-05	0.00886007	Plac8	placenta-specific 8 [Source:MGI Symbol;Acc:MGI:2445289]	5:-:100553725-100572245	ENSMUSG00000029322	5:-:100553725-100572245	231507	Q9JI48
MSTRG.36107	10437.1	4827.62	13806.6	2290.76	1390.48	10852.7	747.052	2655.68	264.405	562.789	501.821	201.254	4.35902	1.73991e-18	6.66609e-16	3.3546	5.46269e-05	0.00760332	Gbp6|Gbp6|Gbp10	guanylate binding protein 6 [Source:MGI Symbol;Acc:MGI:2140937]|guanylate binding protein 6 [Source:MGI Symbol;Acc:MGI:2140937]|guanylate-binding protein 10 [Source:MGI Symbol;Acc:MGI:4359647]	5:-:105214907-105293698	ENSMUSG00000079362|ENSMUSG00000104713|ENSMUSG00000105096	5:-:105214907-105293695|5:-:105270702-105293698|5:-:105215699-105239533	100702|100702|626578	A0A0G2JDV3,L7N1X8|A0A0G2JDV3,L7N1X8|Q2M1J9,Q000W5
ENSMUSG00000027078	1005.61	675.324	1471.8	1190.03	203.104	1104.79	279.713	299.321	159.244	165.846	208.994	87.1099	2.81223	5.9166e-18	2.23084e-15	1.6051	0.00786226	0.224613	Ube2l6	ubiquitin-conjugating enzyme E2L 6 [Source:MGI Symbol;Acc:MGI:1914500]	2:+:84798828-84810335	ENSMUSG00000027078	2:+:84798828-84810335	56791	A2ATR9,Q9QZU9
MSTRG.726	8847.11	9095.63	12699.6	4695.18	3159.27	10699.4	2465.62	5314.99	1496.29	1750.9	1739.25	1262.59	2.49993	7.04992e-18	2.61662e-15	1.79212	0.000423641	0.0328202	Gm28177|Stat4|Stat1	predicted gene 28177 [Source:MGI Symbol;Acc:MGI:5578883]|signal transducer and activator of transcription 4 [Source:MGI Symbol;Acc:MGI:103062]|signal transducer and activator of transcription 1 [Source:MGI Symbol;Acc:MGI:103063]	1:+:51987148-52161865	ENSMUSG00000101628|ENSMUSG00000062939|ENSMUSG00000026104	1:+:52077261-52156087|1:+:51987148-52107189|1:+:52119440-52161865	-|20849|20846	-|Q4G0C1,Q3V157|Q91Y52,A0A087WRI1,Q8C3V4
MSTRG.30759	4650.74	2205.43	5360.67	1395.33	872.677	4437.56	531.8	1439.29	274.421	376.552	392.011	239.802	3.40937	7.42038e-18	2.71175e-15	2.5056	0.000129268	0.0142809	Gm43802|Gbp7	predicted gene 43802 [Source:MGI Symbol;Acc:MGI:5663939]|guanylate binding protein 7 [Source:MGI Symbol;Acc:MGI:2444421]	3:+:142530342-142550149	ENSMUSG00000105338|ENSMUSG00000040253	3:+:142547882-142548518|3:+:142530342-142550149	-|229900	-|Q6KAN1,Q91Z40
ENSMUSG00000037321	3313.85	1688.31	5340.61	764.359	612.66	2512.1	415.541	1021.69	121.186	201.19	200.728	125.158	4.10121	1.36789e-17	4.92317e-15	2.81677	1.33765e-06	0.000491858	Tap1	transporter 1, ATP-binding cassette, sub-family B (MDR/TAP) [Source:MGI Symbol;Acc:MGI:98483]	17:+:34187553-34197225	ENSMUSG00000037321	17:+:34187553-34197225	21354	Q3U6V4,F6QHF1,P21958,Q3TBA3
ENSMUSG00000035208	1039.33	834.71	1405.36	426.835	295.728	1197.79	226.763	522.219	101.155	125.064	120.437	59.5751	3.1981	1.50036e-17	5.31934e-15	2.46863	1.51878e-05	0.00287821	Slfn8	schlafen 8 [Source:MGI Symbol;Acc:MGI:2672859]	11:-:83002158-83020810	ENSMUSG00000035208	11:-:83002158-83020810	276950	Q7TMF0,E9Q0R4,B1ARD8,F6RTS1,L7N262
ENSMUSG00000054435	574.251	226.682	503.973	184.42	54.6818	519.18	46.0433	157.394	36.0553	27.1879	27.1574	13.0164	3.86946	1.61433e-17	5.63922e-15	2.91654	0.00033182	0.0278052	Gimap4	GTPase, IMAP family member 4 [Source:MGI Symbol;Acc:MGI:1349656]	6:+:48684549-48692060	ENSMUSG00000054435	6:+:48684549-48692060	107526	D6RGS2,D3Z7Q4,D3YWB5,D3YTN4,Q99JY3,D3Z7N6,D3Z3F3
ENSMUSG00000024403	1708.84	3878.39	2251.58	2020.5	4216.08	9692.72	11223.1	10964.8	11090	11375.4	11213.6	12858.2	-2.23928310782649	2.35037e-17	8.0914e-15	-0.366526907073887	0.143619	0.850144	Atp6v1g2	ATPase, H+ transporting, lysosomal V1 subunit G2 [Source:MGI Symbol;Acc:MGI:1913487]	17:+:35233660-35238767	ENSMUSG00000024403	17:+:35233660-35238767	66237	Q9WTT4,Q54A87,B0V2H4,G5E923,Q9WTT4
ENSMUSG00000023341	551.774	249.114	397.412	148.464	77.001	268.788	93.2377	155.574	26.0399	21.7503	37.7842	28.536	3.5621	2.97304e-17	1.00888e-14	2.38144	3.64471e-09	5.86668e-06	Mx2	MX dynamin-like GTPase 2 [Source:MGI Symbol;Acc:MGI:97244]	16:+:97535308-97560900	ENSMUSG00000023341	16:+:97535308-97560900	17858	Q61925,Q9WVP9
ENSMUSG00000040483	3555.22	1083.82	2652.75	1480	525.615	1511.55	423.598	634.123	273.419	251.488	330.611	190.741	3.06994	4.43926e-17	1.48521e-14	1.56691	7.7041e-06	0.00178433	Xaf1	XIAP associated factor 1 [Source:MGI Symbol;Acc:MGI:3772572]	11:+:72301629-72313733	ENSMUSG00000040483	11:+:72301629-72313733	327959	F6ZMN8
MSTRG.10733	2794.19	631.641	1106.99	985.895	130.567	1110.92	102.446	452.165	20.0307	48.9381	96.8219	11.5145	4.97544	5.21969e-17	1.72206e-14	3.34687	0.000292858	0.0258597	Ifi27l2a	interferon, alpha-inducible protein 27 like 2A [Source:MGI Symbol;Acc:MGI:1924183]	12:-:103431466-103443680	ENSMUSG00000079017	12:-:103442167-103443680	76933	Q9CV14,Q8R412
ENSMUSG00000066677	320.039	213.695	258.255	83.5111	64.7254	318.866	48.3455	90.0692	9.01382	5.43757	22.4343	8.0101	4.30621	7.54783e-17	2.45604e-14	3.55279	1.28935e-08	1.67181e-05	Pydc3	pyrin domain containing 3 [Source:MGI Symbol;Acc:MGI:2442822]	1:+:173673675-173698392	ENSMUSG00000066677	1:+:173673675-173698392	100033459	Q3V3Q4
ENSMUSG00000039236	369.811	213.695	318.431	136.865	41.2904	252.436	47.1944	118.273	28.043	33.9848	30.6996	17.0215	3.27074	9.33887e-17	2.99778e-14	2.08053	0.000108174	0.0126904	Isg20	interferon-stimulated protein [Source:MGI Symbol;Acc:MGI:1928895]	7:+:78913424-78920396	ENSMUSG00000039236	7:+:78913424-78920396	57444	Q3UW00,Q9JL16
MSTRG.36116	7296.68	2375.44	7112.04	1637.75	999.896	6196.43	697.556	1756.8	278.427	371.114	369.576	130.164	4.00514	1.0774e-16	3.4013e-14	3.07097	2.92835e-05	0.00485345	Gbp4|Gbp8|Gbp9	guanylate binding protein 4 [Source:MGI Symbol;Acc:MGI:97072]|guanylate-binding protein 8 [Source:MGI Symbol;Acc:MGI:1923324]|guanylate-binding protein 9 [Source:MGI Symbol;Acc:MGI:3605620]	5:-:105014150-105139586	ENSMUSG00000079363|ENSMUSG00000034438|ENSMUSG00000029298	5:-:105115767-105139586|5:-:105014150-105139540|5:-:105077630-105139539	17472|76074|236573	Q61594,A0A0G2JDT5,A4UUI3|Q66K09,Q2V6D6|Q6PG83,Q8BTS3
ENSMUSG00000024397	2233.85	716.647	1993.33	1439.41	296.844	931.049	240.576	462.173	215.33	225.659	249.139	130.164	2.96421	1.08823e-16	3.4013e-14	1.23877	0.000948427	0.0571282	Aif1	allograft inflammatory factor 1 [Source:MGI Symbol;Acc:MGI:1343098]	17:-:35170991-35176068	ENSMUSG00000024397	17:-:35170991-35176068	11629	G3UYJ2,O70200
MSTRG.43348	926.937	680.047	1048.06	422.195	200.872	774.682	196.835	333.893	116.178	145.455	157.04	116.647	2.52744	1.11994e-16	3.45493e-14	1.49539	0.000147315	0.0159602	Trim34a|Trim34b	tripartite motif-containing 34A [Source:MGI Symbol;Acc:MGI:2137359]|tripartite motif-containing 34B [Source:MGI Symbol;Acc:MGI:4821264]	7:+:104244457-104340693	ENSMUSG00000056144|ENSMUSG00000090215	7:+:104244457-104340693|7:+:104300230-104336909	94094|434218	Q3TA29,Q99PP6,E9PYZ4|Q3TA29,K7N6K2,J3QNR8
ENSMUSG00000002204	246.184	110.98	211.869	95.1099	23.4351	197.248	46.0433	61.8657	19.0292	12.2345	10.6268	11.5145	3.64314	1.29947e-16	3.95737e-14	2.62356	1.10595e-05	0.00227051	Napsa	napsin A aspartic peptidase [Source:MGI Symbol;Acc:MGI:109365]	7:+:44572380-44586862	ENSMUSG00000002204	7:+:44572380-44586862	16541	Q9JM79,O09043,Q3U7H1
ENSMUSG00000057143	2530.35	1081.46	2034.7	985.895	464.238	1426.72	405.181	706.907	178.273	225.659	314.081	167.712	2.90796	1.4062e-16	4.22823e-14	1.76444	1.20357e-06	0.00044926	Trim12c	tripartite motif-containing 12C [Source:MGI Symbol;Acc:MGI:4821183]	7:-:104338754-104353362	ENSMUSG00000057143	7:-:104338754-104353362	319236	Q8CC73,D3Z3L3,E9Q987
ENSMUSG00000096727	2880.35	560.802	1874.23	912.823	257.786	1128.3	165.756	308.419	66.1013	112.83	154.679	59.0745	3.99371	1.45143e-16	4.30965e-14	2.24725	0.000790539	0.0507585	Psmb9	proteasome (prosome, macropain) subunit, beta type 9 (large multifunctional peptidase 2) [Source:MGI Symbol;Acc:MGI:1346526]	17:-:34181988-34187764	ENSMUSG00000096727	17:-:34181988-34187764	16912	Q3U7A7,G3UYK5,F6QXK7,P28076
MSTRG.6943	8415.22	4063.75	10262.5	1949.75	1226.44	7866.4	741.297	1749.53	557.855	610.367	434.518	269.84	3.72216	1.66245e-16	4.87529e-14	2.62945	0.000469985	0.0355943	Igtp|Irgm2	interferon gamma induced GTPase [Source:MGI Symbol;Acc:MGI:107729]|immunity-related GTPase family M member 2 [Source:MGI Symbol;Acc:MGI:1926262]	11:+:58199052-58222782	ENSMUSG00000078853|ENSMUSG00000069874	11:+:58199556-58207591|11:+:58199618-58222782	16145|54396	Q3U5T3,Q9DCE9,E9Q9N8,E9PW35|Q3TNE5,Q9Z1M2
MSTRG.43351	1900.43	927.981	1623.5	818.873	315.816	1145.67	298.13	498.565	145.223	217.503	269.212	162.205	2.73446	1.69234e-16	4.90241e-14	1.51042	0.000112515	0.0129699	Trim12a	tripartite motif-containing 12A [Source:MGI Symbol;Acc:MGI:1923931]	7:-:104293355-104315466	ENSMUSG00000066258	7:-:104299894-104315466	76681	D3YVI1,Q99PQ1
ENSMUSG00000047085	1170.45	2285.71	1915.6	836.271	4125.69	2532.54	2522.02	3228.84	9859.12	9522.55	8072.82	7553.53	-2.49591112080021	4.96441e-16	1.42078e-13	-1.49617539006698	1.33512e-17	1.0964e-13	Lrrc4b	leucine rich repeat containing 4B [Source:MGI Symbol;Acc:MGI:3027390]	7:+:44429018-44463351	ENSMUSG00000047085	7:+:44429018-44463351	272381	D3YZP3,P0C192,D3Z2D1
ENSMUSG00000045932	9984.37	4402.59	8326.84	3415.84	1877.04	6431.5	1441.15	3021.41	1062.63	1058.97	926.893	1136.93	2.64221	7.97489e-16	2.25519e-13	1.6094	0.00173192	0.0868757	Ifit2	interferon-induced protein with tetratricopeptide repeats 2 [Source:MGI Symbol;Acc:MGI:99449]	19:+:34550694-34576419	ENSMUSG00000045932	19:+:34550694-34576419	15958	Q8C9D5,Q6GTM0,D3YZ80
ENSMUSG00000043263	1241.09	754.427	1183.46	305.048	161.814	893.235	134.677	419.413	30.0461	47.5787	92.0989	15.5196	4.24867	9.73194e-16	2.71968e-13	3.12619	4.60147e-05	0.00678814	Pyhin1	pyrin and HIN domain family, member 1 [Source:MGI Symbol;Acc:MGI:2138243]	1:+:173630917-173647928	ENSMUSG00000043263	1:+:173630917-173647928	236312	A0A0A6YXV9,Q8BV49
ENSMUSG00000024353	1834.07	447.461	1278.74	699.406	71.4212	572.324	74.8203	130.1	7.01075	58.4539	48.411	6.50821	5.17042	1.02795e-15	2.8393e-13	2.82878	0.00363615	0.141517	Mzb1	marginal zone B and B1 cell-specific protein 1 [Source:MGI Symbol;Acc:MGI:1917066]	18:-:35647266-35649367	ENSMUSG00000024353	18:-:35647266-35649367	69816	Q9D8I1
ENSMUSG00000073489	2133.24	900.826	1738.83	802.635	260.018	1079.24	180.72	502.204	85.1305	66.6102	128.702	13.5171	4.25499	1.21146e-15	3.30769e-13	2.78677	0.000304845	0.0261678	Ifi204	interferon activated gene 204 [Source:MGI Symbol;Acc:MGI:96429]	1:-:173747293-173766943	ENSMUSG00000073489	1:-:173747293-173766943	15951	E9QKL6
ENSMUSG00000028459	1503.33	429.752	1167.16	799.155	141.726	585.611	164.605	265.659	65.0998	28.5472	94.4604	12.5158	4.29099	2.35257e-15	6.35033e-13	2.53417	0.000538363	0.0391242	Cd72	CD72 antigen [Source:MGI Symbol;Acc:MGI:88345]	4:-:43446462-43454628	ENSMUSG00000028459	4:-:43446462-43454628	12517	Q99L55,Q3UB58,Q3UNJ0,Q3UZ35,A2AIN5,P21855
MSTRG.6666	1501.19	676.505	1183.46	658.81	257.786	839.069	276.26	394.849	176.27	203.909	211.355	181.729	2.3808	2.97804e-15	7.94835e-13	1.19476	0.000385041	0.0306986	Psme2b|9930111J21Rik1	protease (prosome, macropain) activator subunit 2B [Source:MGI Symbol;Acc:MGI:1341073]|RIKEN cDNA 9930111J21 gene 1 [Source:MGI Symbol;Acc:MGI:3041173]	11:-:48945354-48979398	ENSMUSG00000078153|ENSMUSG00000069893	11:-:48945354-48946190|11:-:48946150-48979398	621823|667214	P97372,Q5SVP3|Q8CB10,Q5SVP0,Q5SVN9
ENSMUSG00000002033	586.561	166.47	342.25	216.897	43.5223	323.977	14.9641	80.0615	7.01075	5.43757	30.6996	4.00505	4.83685	3.31386e-15	8.74638e-13	3.30766	0.00121383	0.0681739	Cd3g	CD3 antigen, gamma polypeptide [Source:MGI Symbol;Acc:MGI:88333]	9:-:44969572-44980431	ENSMUSG00000002033	9:-:44969572-44980431	12502	E0CXP3,P11942
ENSMUSG00000024672	1227.71	223.14	1693.7	342.164	56.9137	410.847	55.2519	119.182	21.0322	25.8285	48.411	6.00758	5.12503	3.38171e-15	8.82738e-13	2.6767	0.00145845	0.0769391	Ms4a7	membrane-spanning 4-domains, subfamily A, member 7 [Source:MGI Symbol;Acc:MGI:1918846]	19:-:11321039-11336146	ENSMUSG00000024672	19:-:11321039-11336146	109225	Q8BUG4,E9Q9V5,Q9D2W6,Q99N04,F6TW47
MSTRG.22493	349.474	152.302	340.997	187.9	123.871	267.766	112.806	116.453	38.0584	46.2194	25.9766	30.5385	2.88406	3.6361e-15	9.38826e-13	2.1518	1.16214e-09	2.20235e-06	-	-	19:-:4061467-4066366	-	-	-	-
ENSMUSG00000027357	1497.44	1017.71	1155.88	1611.07	1005.48	1073.11	1082.02	1003.5	477.732	410.537	395.553	454.573	1.60286	5.18682e-15	1.32481e-12	1.2553	1.13932e-35	2.80683e-31	Crls1	cardiolipin synthase 1 [Source:MGI Symbol;Acc:MGI:1913836]	2:+:132846666-132866785	ENSMUSG00000027357	2:+:132846666-132866785	66586	E9PYF8,E9PUH6,Q80ZM8,E9PUW6
MSTRG.6665	1374.35	364.817	1035.53	617.054	170.741	683.723	176.116	165.582	70.1075	114.189	126.341	71.0897	3.15849	7.1312e-15	1.80207e-12	1.65301	0.000239763	0.0229836	-	-	11:.:48941371-48943043	-	-	-	-
ENSMUSG00000026832	648.107	293.979	630.593	230.815	61.3776	458.882	85.1801	151.025	55.0845	19.0315	53.134	49.0619	3.34633	7.70977e-15	1.92777e-12	2.09603	0.000169535	0.017849	Cytip	cytohesin 1 interacting protein [Source:MGI Symbol;Acc:MGI:2183535]	2:-:58129137-58195532	ENSMUSG00000026832	2:-:58129137-58195532	227929	Q3TLX8,Q91VY6
ENSMUSG00000003379	636.868	239.669	631.847	144.985	21.2032	369.967	62.1584	61.8657	6.00921	36.7036	16.5306	7.50947	4.67313	8.87573e-15	2.19619e-12	2.96557	0.00192863	0.0928	Cd79a	CD79A antigen (immunoglobulin-associated alpha) [Source:MGI Symbol;Acc:MGI:101774]	7:+:24897381-24902197	ENSMUSG00000003379	7:+:24897381-24902197	12518	P11911
ENSMUSG00000046031	525.55	59.0318	241.957	132.226	40.1744	180.895	35.6835	36.3916	11.0169	10.8751	7.08453	7.00884	4.75481	1.10641e-14	2.70944e-12	3.04409	2.2609e-07	0.000139249	Fam26f	family with sequence similarity 26, member F [Source:MGI Symbol;Acc:MGI:2443082]	10:-:34126069-34127972	ENSMUSG00000046031	10:-:34126069-34127972	215900	Q8BNW3,Q8C9E8
ENSMUSG00000094930	2149.83	4752.06	4434.21	242.414	130.567	1012.81	85.1801	45.4895	15.023	20.3909	25.9766	1.50189	7.54124	1.15269e-14	2.79398e-12	4.3537	7.99621e-05	0.00994923	Igkv6-25	immunoglobulin kappa chain variable 6-25 [Source:MGI Symbol;Acc:MGI:4439867]	6:+:70215400-70215957	ENSMUSG00000094930	6:+:70215400-70215957	381784	-
MSTRG.38382	891.615	216.057	438.782	417.556	123.871	459.904	92.0866	134.649	63.0967	47.5787	51.9532	65.5827	3.10215	1.24198e-14	2.98e-12	1.82441	5.69913e-05	0.00784378	Trbc2	T cell receptor beta, constant 2 [Source:MGI Symbol;Acc:MGI:4835227]	6:+:41542113-41548352	ENSMUSG00000076498	6:+:41546730-41548352	100125263	A0A075B5J4
MSTRG.3064	1021.13	589.138	1390.31	451.192	210.916	1191.66	207.195	467.632	82.1259	129.142	136.968	57.5726	3.09722	1.28217e-14	3.04566e-12	2.35948	0.000246857	0.023301	Mndal|Ifi203	myeloid nuclear differentiation antigen like [Source:MGI Symbol;Acc:MGI:3780953]|interferon activated gene 203 [Source:MGI Symbol;Acc:MGI:96428]	1:-:173857220-173942672	ENSMUSG00000090272|ENSMUSG00000039997	1:-:173857220-173942491|1:-:173920407-173942672	100040462|102641031,15950	A0A087WQG9,D0QMC3|O35368,E9PUG6,E9QAN9
ENSMUSG00000057137	1373.28	394.333	1219.82	393.198	106.016	833.959	79.4247	215.62	72.1106	115.548	56.6762	61.5777	3.47239	1.50825e-14	3.54723e-12	2.01556	0.00827026	0.231163	Tmem140	transmembrane protein 140 [Source:MGI Symbol;Acc:MGI:1915737]	6:+:34863146-34874946	ENSMUSG00000057137	6:+:34863146-34874946	68487	A0A0J9YV65,Q8BGY5
ENSMUSG00000017830	908.741	489.964	813.628	309.687	133.915	604.007	141.583	256.561	67.1029	125.064	95.6412	70.0884	2.82585	3.26871e-14	7.61224e-12	1.67271	0.000156952	0.0167388	Dhx58	DEXH (Asp-Glu-X-His) box polypeptide 58 [Source:MGI Symbol;Acc:MGI:1931560]	11:-:100694884-100704271	ENSMUSG00000017830	11:-:100694884-100704271	80861	Q3U606,Q99J87
MSTRG.1441	227.988	99.1735	382.368	89.3105	14.5074	146.147	17.2662	50.0384	10.0154	12.2345	2.36151	2.00253	4.97523	3.55414e-14	8.19662e-12	3.14979	4.8451e-05	0.00698035	A530032D15Rik|Gm29284|C130026I21Rik	RIKEN cDNA A530032D15Rik gene [Source:MGI Symbol;Acc:MGI:3037746]|predicted gene 29284 [Source:MGI Symbol;Acc:MGI:5579990]|RIKEN cDNA C130026I21 gene [Source:MGI Symbol;Acc:MGI:3612702]	1:-:84990638-85270566	ENSMUSG00000089844|ENSMUSG00000099693|ENSMUSG00000052477	1:-:85083069-85109853|1:-:84990638-84993032|1:-:84992690-85270566	381287|-|100041057,620078	Q52KL8,E9Q422,E9Q3M7,E9PV05|-|E0CXN9,E0CY74,E0CXL1,F7D3Q7,Q3KNJ6,Q8C898
ENSMUSG00000056498	405.134	200.708	483.914	115.988	61.3776	204.402	80.5758	72.7832	16.0246	23.1097	36.6034	12.0152	3.80533	4.92753e-14	1.12547e-11	2.28508	9.91653e-07	0.000394038	Tmem154	transmembrane protein 154 [Source:MGI Symbol;Acc:MGI:2444725]	3:+:84666192-84704575	ENSMUSG00000056498	3:+:84666192-84704575	320782	Q8C4Q9
ENSMUSG00000059089	885.728	355.372	742.169	244.734	135.031	656.129	74.8203	169.221	41.063	38.063	49.5917	7.50947	4.05219	5.10569e-14	1.15505e-11	2.93474	0.00028659	0.0255812	Fcgr4	Fc receptor, IgG, low affinity IV [Source:MGI Symbol;Acc:MGI:2179523]	1:+:171018920-171029761	ENSMUSG00000059089	1:+:171018920-171029761	246256	Q8R477,A0A0B4J1G0
ENSMUSG00000057346	455.441	108.619	264.523	134.546	24.551	135.927	29.9281	99.1671	17.0261	21.7503	11.8076	5.50695	4.14576	5.78855e-14	1.29718e-11	2.40692	4.78447e-05	0.00697457	Apol9a	apolipoprotein L 9a [Source:MGI Symbol;Acc:MGI:3606001]	15:-:77403789-77411080	ENSMUSG00000057346	15:-:77403789-77411080	223672	Q6PF90,Q8VDU3
MSTRG.38378	459.722	93.2703	224.406	163.543	36.8265	254.48	26.4749	75.5125	5.00768	9.51575	24.7959	8.0101	4.34294	6.70693e-14	1.48894e-11	3.07462	9.1479e-06	0.00197691	Trbc1	T cell receptor beta, constant region 1 [Source:MGI Symbol;Acc:MGI:4439726]	6:+:41533864-41539881	ENSMUSG00000076490	6:+:41538218-41539881	100125262	A0A075B5J3
ENSMUSG00000032093	297.027	191.263	259.509	107.869	23.4351	304.558	17.2662	70.9636	9.01382	2.71879	28.3381	6.50821	4.22309	7.36673e-14	1.62027e-11	3.16634	0.0023759	0.105655	Cd3e	CD3 antigen, epsilon polypeptide [Source:MGI Symbol;Acc:MGI:88332]	9:-:44998743-45009590	ENSMUSG00000032093	9:-:44998743-45009590	12501	B0LAX5,P22646,A6H6M1
ENSMUSG00000064215	7589.96	2610.39	4738.85	4871.48	1151.67	2799.28	1202.88	1472.04	915.403	799.323	1277.58	739.433	2.40908	7.55199e-14	1.64578e-11	0.829013	0.00329822	0.131694	Ifi27	interferon, alpha-inducible protein 27 [Source:MGI Symbol;Acc:MGI:1277180]	12:+:103434211-103440239	ENSMUSG00000064215	12:+:103434211-103440239	52668	Q3UK07,Q70LM9,Q70LN0,E9Q1C5,Q9D1E1,Q8C6G0,D3Z4L8
MSTRG.17686	861.109	455.726	1757.64	1208.59	107.132	1189.62	363.742	298.411	30.0461	66.6102	66.1223	3.50442	4.70448	8.54119e-14	1.84443e-11	3.56624	0.000165944	0.0176215	Iglc2|Iglv2	immunoglobulin lambda constant 2 [Source:MGI Symbol;Acc:MGI:99547]|immunoglobulin lambda variable 2 [Source:MGI Symbol;Acc:MGI:99548]	16:-:19198396-19260859	ENSMUSG00000076937|ENSMUSG00000076940	16:-:19198396-19200351|16:-:19260401-19260859	110786|110612	Q99JC1,P01844|A0A075B664
ENSMUSG00000024334	518.057	180.637	557.881	247.054	54.6818	335.219	51.7987	75.5125	18.0276	27.1879	57.857	16.0202	3.67811	9.57891e-14	2.04989e-11	2.13173	0.000515474	0.0380216	H2-Oa	histocompatibility 2, O region alpha locus [Source:MGI Symbol;Acc:MGI:95924]	17:+:34092340-34095234	ENSMUSG00000024334	17:+:34092340-34095234	15001	Q9QWV1
ENSMUSG00000025492	4697.84	1298.7	2628.93	1814.05	464.238	1904	691.8	1107.21	307.471	358.88	491.194	225.284	2.9187	1.03385e-13	2.19268e-11	1.59279	0.0013073	0.0712537	Ifitm3	interferon induced transmembrane protein 3 [Source:MGI Symbol;Acc:MGI:1913391]	7:-:141009586-141010770	ENSMUSG00000025492	7:-:141009586-141010770	66141	Q9CQW9
MSTRG.44005	0	0	0	0	0	0	0	0.90979	101.155	0	0	0	-27.3671993763259	1.04612e-13	2.19906e-11	-6.74433469798813	0.066913	0.671611	-	-	7:+:127803958-127804486	-	-	-	-
ENSMUSG00000057191	565.153	127.509	600.505	160.063	55.7978	388.363	39.1368	90.0692	21.0322	21.7503	27.1574	6.50821	4.27657	1.15104e-13	2.3984e-11	2.92073	0.000359114	0.0293924	AB124611	cDNA sequence AB124611 [Source:MGI Symbol;Acc:MGI:3043001]	9:+:21526176-21545333	ENSMUSG00000057191	9:+:21526176-21545333	382062	Z4YNA9,G8JL59
ENSMUSG00000039450	2356.41	713.105	1975.77	1318.78	437.455	800.232	448.922	558.611	299.459	243.331	312.9	224.784	2.55977	1.21082e-13	2.48011e-11	1.05821	1.06172e-06	0.000409732	Dcxr	dicarbonyl L-xylulose reductase [Source:MGI Symbol;Acc:MGI:1915130]	11:-:120725399-120727281	ENSMUSG00000039450	11:-:120725399-120727281	67880	A2AC16,Q91X52
ENSMUSG00000040592	571.04	127.509	496.451	193.699	36.8265	222.798	28.7771	41.8503	30.0461	25.8285	11.8076	6.50821	4.25234	1.21113e-13	2.48011e-11	2.17371	0.00106451	0.0624413	Cd79b	CD79B antigen [Source:MGI Symbol;Acc:MGI:96431]	11:-:106311341-106314762	ENSMUSG00000040592	11:-:106311341-106314762	15985	P15530,B1ARJ9
ENSMUSG00000012519	223.706	60.2125	201.84	69.5926	21.2032	192.138	10.3597	50.9482	9.01382	6.79696	9.44604	9.01137	4.01272	1.26381e-13	2.56586e-11	2.99852	6.16506e-05	0.00812206	Mlkl	mixed lineage kinase domain-like [Source:MGI Symbol;Acc:MGI:1921818]	8:-:111311797-111338177	ENSMUSG00000012519	8:-:111311797-111338177	74568	D3YV42
MSTRG.16411	620.812	368.359	710.828	183.26	80.3488	660.217	71.3671	118.273	22.0338	2.71879	41.3264	5.50695	4.73284	1.47079e-13	2.96078e-11	3.70575	0.000264031	0.0246389	Il2rb	interleukin 2 receptor, beta chain [Source:MGI Symbol;Acc:MGI:96550]	15:-:78479205-78495066	ENSMUSG00000068227	15:-:78480553-78495066	16185	Q8R308,P16297
ENSMUSG00000015947	2205.49	999.999	1850.41	897.744	310.236	1084.35	321.152	555.881	238.365	205.268	342.419	142.179	2.68469	1.55447e-13	3.10294e-11	1.29418	0.000826617	0.0518182	Fcgr1	Fc receptor, IgG, high affinity I [Source:MGI Symbol;Acc:MGI:95498]	3:-:96282909-96293969	ENSMUSG00000015947	3:-:96282909-96293969	14129	Q8R142,A0A0G2JE74,P26151
ENSMUSG00000001123	2564.6	1164.11	2526.13	1035.77	533.427	1672.01	497.267	807.893	323.496	267.8	388.468	194.746	2.63631	1.6182e-13	3.20322e-11	1.58188	1.03456e-05	0.00215994	Lgals9	lectin, galactose binding, soluble 9 [Source:MGI Symbol;Acc:MGI:109496]	11:-:78962974-78984946	ENSMUSG00000001123	11:-:78962974-78984946	16859	G3X9T7,B1AQR8
ENSMUSG00000038642	62770	21566.7	59249.4	33010.1	7991.36	27400	7645.49	11689	6034.25	5557.2	9279.56	3147.47	2.87838	1.78352e-13	3.50131e-11	1.18814	0.0396774	0.538015	Ctss	cathepsin S [Source:MGI Symbol;Acc:MGI:107341]	3:+:95526786-95556403	ENSMUSG00000038642	3:+:95526786-95556403	13040	Q3UD32,O70370,F6WR04
ENSMUSG00000009185	1202.56	64.935	436.275	189.06	17.8553	285.14	27.626	48.2189	9.01382	8.15636	21.2536	3.00379	5.54545	1.85955e-13	3.62064e-11	3.21106	0.00111823	0.0642163	Ccl8	chemokine (C-C motif) ligand 8 [Source:MGI Symbol;Acc:MGI:101878]	11:+:82115185-82116799	ENSMUSG00000009185	11:+:82115185-82116799	105242483,20307	Q9Z121,Q149U7
ENSMUSG00000035352	1179.54	335.301	418.724	460.471	83.6967	363.835	65.6117	143.747	58.0891	21.7503	31.8804	5.00631	4.37227	1.89128e-13	3.65247e-11	2.49973	0.00204338	0.0962538	Ccl12	chemokine (C-C motif) ligand 12 [Source:MGI Symbol;Acc:MGI:108224]	11:+:82101845-82103400	ENSMUSG00000035352	11:+:82101845-82103400	105242482,20293	Q62401,Q545B5
ENSMUSG00000022906	1510.82	1054.31	1728.8	626.333	316.931	1426.72	375.253	605.01	259.398	254.206	259.766	166.71	2.39111	2.08567e-13	3.9954e-11	1.53709	0.000125661	0.0139449	Parp9	poly (ADP-ribose) polymerase family, member 9 [Source:MGI Symbol;Acc:MGI:1933117]	16:+:35938470-35972605	ENSMUSG00000022906	16:+:35938470-35972605	80285	H7BWY5,F6U1Y8,E0CYZ7
ENSMUSG00000024910	295.421	125.148	257.001	88.1506	15.6234	192.138	34.5325	38.2112	6.00921	19.0315	21.2536	9.01137	3.8316	2.27329e-13	4.31998e-11	2.36519	0.000766426	0.0499515	Ctsw	cathepsin W [Source:MGI Symbol;Acc:MGI:1338045]	19:-:5465240-5468498	ENSMUSG00000024910	19:-:5465240-5468498	13041	P56203,Q8C2M0
ENSMUSG00000056116	8202.21	3312.87	5981.23	3393.8	1690.67	4416.1	1313.38	2319.05	1132.74	1058.97	1242.15	1080.86	2.21045	3.05811e-13	5.76526e-11	1.10928	0.00723942	0.213623	H2-T22	histocompatibility 2, T region locus 22 [Source:MGI Symbol;Acc:MGI:95956]	17:-:36037128-36042747	ENSMUSG00000056116	17:-:36037128-36042747	15051,15039	Q31615,G3UYB6,Q9BCZ1
ENSMUSG00000044703	208.186	67.2963	122.859	51.0346	24.551	89.9367	8.05758	50.0384	4.00614	0	3.54227	0	6.0226	3.40177e-13	6.36266e-11	4.61064	7.98525e-07	0.000339181	Phf11a	PHD finger protein 11A [Source:MGI Symbol;Acc:MGI:1918441]	14:-:59276913-59297522	ENSMUSG00000044703	14:-:59276913-59297522	219131	Q8BVM9
ENSMUSG00000052271	139.148	62.5738	233.182	51.0346	13.3915	79.7166	16.1152	27.2937	6.00921	2.71879	2.36151	7.00884	4.66761	3.90227e-13	7.24176e-11	2.84425	2.97003e-05	0.00487798	Bhlha15	basic helix-loop-helix family, member a15 [Source:MGI Symbol;Acc:MGI:891976]	5:+:144190286-144194441	ENSMUSG00000052271	5:+:144190286-144194441	17341	Q52L55,Q9QYC3
ENSMUSG00000056290	709.653	443.919	615.549	236.615	101.552	712.34	80.5758	191.966	27.0415	23.1097	43.6879	2.00253	4.41319	4.48302e-13	8.25501e-11	3.51314	0.000250739	0.0235771	Ms4a4b	membrane-spanning 4-domains, subfamily A, member 4B [Source:MGI Symbol;Acc:MGI:1913083]	19:+:11443553-11463549	ENSMUSG00000056290	19:+:11443553-11463549	60361	Q3V3P4,Q9ES61
ENSMUSG00000048521	459.187	243.211	503.973	183.26	70.3052	305.58	46.0433	95.5279	19.0292	16.3127	49.5917	6.50821	3.95226	4.83833e-13	8.84074e-11	2.5205	7.24543e-05	0.00915377	Cxcr6	chemokine (C-X-C motif) receptor 6 [Source:MGI Symbol;Acc:MGI:1934582]	9:+:123806477-123811754	ENSMUSG00000048521	9:+:123806477-123811754	80901	Q9EQ16
MSTRG.18797	518.057	391.971	462.602	141.505	61.3776	395.517	48.3455	231.087	5.00768	24.4691	42.5072	7.00884	4.29363	6.53865e-13	1.18564e-10	3.23544	0.000321724	0.0272371	Mx1	MX dynamin-like GTPase 1 [Source:MGI Symbol;Acc:MGI:97243]	16:-:97446863-97462907	ENSMUSG00000000386	16:-:97447035-97462907	17857	M4H2J7,V9GWS9,D3YV39,Q3UD61,S4R279,E9Q0J3,F6YRI0,F6RLK6
ENSMUSG00000028527	652.923	773.317	1056.84	1419.69	299.076	651.019	197.986	221.989	278.427	266.441	219.62	208.263	2.00505	6.79001e-13	1.22189e-10	0.495563	0.144006	0.850772	Ak4	adenylate kinase 4 [Source:MGI Symbol;Acc:MGI:87979]	4:+:101419277-101466995	ENSMUSG00000028527	4:+:101419277-101466995	11639	F6TEU8,A2ARF5,Q9WUR9,A2ARF6
MSTRG.1472	962.259	730.814	1204.77	474.389	234.351	1041.43	286.619	511.302	141.217	183.518	207.813	100.126	2.42055	7.26124e-13	1.29687e-10	1.71718	3.81385e-05	0.00598459	Sp100|n-R5s215	nuclear antigen Sp100 [Source:MGI Symbol;Acc:MGI:109561]|nuclear encoded rRNA 5S 215 [Source:MGI Symbol;Acc:MGI:4422080]	1:+:85649988-85709998	ENSMUSG00000026222|ENSMUSG00000064414	1:+:85649988-85709998|1:+:85674882-85674985	20684|-	O35898,F6Q968,Q8C405,F6WL90,Q3U5P2,D6RIJ4,E9QA05,E9Q4Y0|-
ENSMUSG00000030966	1538.12	684.769	1295.04	517.305	291.264	915.719	231.368	377.563	115.177	203.909	191.282	123.155	2.67622	8.51267e-13	1.50903e-10	1.52353	9.74118e-05	0.0117065	Trim21	tripartite motif-containing 21 [Source:MGI Symbol;Acc:MGI:106657]	7:-:102557922-102565469	ENSMUSG00000030966	7:-:102557922-102565469	20821	Q3UCL2,Q3U7K7
ENSMUSG00000024670	185.708	119.244	210.616	68.4327	30.1308	222.798	42.59	76.4223	10.0154	0	12.9883	2.50316	4.54558	8.9353e-13	1.57222e-10	3.88418	5.2998e-07	0.000251088	Cd6	CD6 antigen [Source:MGI Symbol;Acc:MGI:103566]	19:-:10789341-10830058	ENSMUSG00000024670	19:-:10789341-10830058	12511	G3UZU7
ENSMUSG00000026896	2035.3	1462.81	1816.56	676.208	509.992	1572.87	501.872	744.208	299.459	350.723	304.635	230.29	2.34037	9.60569e-13	1.67775e-10	1.49242	7.79199e-06	0.00178433	Ifih1	interferon induced with helicase C domain 1 [Source:MGI Symbol;Acc:MGI:1918836]	2:-:62595798-62646255	ENSMUSG00000026896	2:-:62595798-62646255	71586	Q3U605,Q8R5F7
ENSMUSG00000022014	1145.29	429.752	989.141	513.825	181.901	692.921	104.748	268.388	91.1397	61.1727	172.39	67.5853	2.97635	9.74792e-13	1.69016e-10	1.67137	0.0094041	0.251988	Epsti1	epithelial stromal interaction 1 (breast) [Source:MGI Symbol;Acc:MGI:1915168]	14:+:77904239-78002656	ENSMUSG00000022014	14:+:77904239-78002656	108670	Q9D3Q7,Q8VDI1
ENSMUSG00000016756	313.617	251.476	857.506	75.392	51.334	248.348	29.9281	80.9713	18.0276	12.2345	29.5189	9.01137	4.45899	1.0279e-12	1.76932e-10	2.59521	1.39119e-05	0.00267761	Cmah	cytidine monophospho-N-acetylneuraminic acid hydroxylase [Source:MGI Symbol;Acc:MGI:103227]	13:+:24327420-24477285	ENSMUSG00000016756	13:+:24327420-24477285	12763	Q3UM08,Q61419
ENSMUSG00000018899	1965.73	1064.93	1787.73	1207.43	246.626	2038.91	408.634	630.484	205.315	246.05	368.396	93.1175	2.72785	1.0611e-12	1.81333e-10	1.86616	0.00996745	0.259028	Irf1	interferon regulatory factor 1 [Source:MGI Symbol;Acc:MGI:96590]	11:+:53770014-53778374	ENSMUSG00000018899	11:+:53770014-53778374	16362	P15314,Q5SX15,Q5SX14,D6RH71,A8Y5B9,Q3U5M1,Q5SX16
ENSMUSG00000024079	2019.78	1814.64	2750.54	1083.32	811.3	1861.08	697.556	1037.16	508.78	531.523	486.471	433.046	1.96904	1.1024e-12	1.87046e-10	1.17032	1.57011e-05	0.00291862	Eif2ak2	eukaryotic translation initiation factor 2-alpha kinase 2 [Source:MGI Symbol;Acc:MGI:1353449]	17:-:78852564-78882573	ENSMUSG00000024079	17:-:78852564-78882573	19106	Q78E06,Q03963
ENSMUSG00000018168	187.849	165.289	309.655	102.069	21.2032	338.285	37.9857	79.1517	14.0215	25.8285	16.5306	4.00505	3.71945	1.18399e-12	1.98478e-10	3.00852	7.95276e-05	0.00994539	Ikzf3	IKAROS family zinc finger 3 [Source:MGI Symbol;Acc:MGI:1342542]	11:-:98464902-98546031	ENSMUSG00000018168	11:-:98464902-98546031	22780	Q3V3P9,O08900
ENSMUSG00000026009	151.457	67.2963	150.44	75.392	20.0872	190.093	18.4173	57.3167	15.023	2.71879	4.72302	3.00379	4.14319	1.18649e-12	1.98478e-10	3.49538	1.33054e-05	0.00258104	Icos	inducible T cell co-stimulator [Source:MGI Symbol;Acc:MGI:1858745]	1:+:60977927-61000320	ENSMUSG00000026009	1:+:60977927-61000320	54167	D0E8G6,Q9WVS0,Q5SUZ7,Q5SUZ8,Q9WVS0
ENSMUSG00000015437	196.412	48.4061	104.054	48.7148	17.8553	180.895	3.45325	53.6776	3.00461	0	3.54227	0	6.07555	1.38882e-12	2.307e-10	5.36662	2.27521e-06	0.000700651	Gzmb	granzyme B [Source:MGI Symbol;Acc:MGI:109267]	14:-:56258856-56262260	ENSMUSG00000015437	14:-:56258856-56262260	14939	Q3TIP3,P04187,Q3TZH4
ENSMUSG00000033880	11748.9	9703.65	24687.2	3970.26	2828.95	10735.2	2219.29	5980.96	1235.89	1536.11	1876.22	905.642	3.17388	1.5119e-12	2.49401e-10	1.97067	0.0004267	0.0328506	Lgals3bp	lectin, galactoside-binding, soluble, 3 binding protein [Source:MGI Symbol;Acc:MGI:99554]	11:-:118392751-118402092	ENSMUSG00000033880	11:-:118392751-118402092	19039	E9Q5X5,Q07797,F6VRP8
ENSMUSG00000029075	157.344	59.0318	94.0248	77.7117	3.34787	94.0247	12.6619	18.1958	6.00921	5.43757	14.1691	5.00631	3.7105	1.73995e-12	2.8504e-10	2.08414	0.0125269	0.299408	Tnfrsf4	tumor necrosis factor receptor superfamily, member 4 [Source:MGI Symbol;Acc:MGI:104512]	4:+:156013843-156016612	ENSMUSG00000029075	4:+:156013843-156016612	22163	B1ASL3
ENSMUSG00000062545	320.575	171.192	348.519	147.304	64.7254	230.974	47.1944	76.4223	53.0814	31.266	34.2419	23.5297	2.80701	1.89391e-12	3.07304e-10	1.56761	0.00152812	0.0794234	Tlr12	toll-like receptor 12 [Source:MGI Symbol;Acc:MGI:3045221]	4:-:128615443-128618619	ENSMUSG00000062545	4:-:128615443-128618619	384059	Q3UPN5,Q6QNU9,A2RRZ9
MSTRG.20034	1147.97	396.694	1025.5	649.531	204.22	568.236	195.684	257.47	169.26	142.736	181.836	127.16	2.37731	1.90173e-12	3.07304e-10	0.983619	0.00294331	0.123109	H2-M3	histocompatibility 2, M region locus 3 [Source:MGI Symbol;Acc:MGI:95915]	17:+:37269559-37274484	ENSMUSG00000016206	17:+:37270220-37274484	14991	Q31093
MSTRG.46226	1081.6	746.162	1800.26	257.493	242.162	1456.36	222.159	462.173	71.109	76.126	112.172	24.0303	3.78543	2.18337e-12	3.50431e-10	3.07626	2.84159e-05	0.00479489	Nlrc5	NLR family, CARD domain containing 5 [Source:MGI Symbol;Acc:MGI:3612191]	8:+:94446094-94527272	ENSMUSG00000074151	8:+:94472763-94527272	434341	Q3U1H4,S4R1C5
ENSMUSG00000030167	177.681	34.2385	91.5175	54.5142	11.1596	90.9587	13.813	31.8426	0	0	3.54227	2.00253	5.93855	2.51056e-12	4.00241e-10	4.66885	6.69464e-07	0.000311187	Klrc1	killer cell lectin-like receptor subfamily C, member 1 [Source:MGI Symbol;Acc:MGI:1336161]	6:-:129666015-129678973	ENSMUSG00000030167	6:-:129666015-129678973	16641	A6H5Z4,Q9WU32,E9QAJ6,Q9Z202
ENSMUSG00000015314	226.918	131.051	270.791	67.2728	44.6382	128.773	28.7771	55.4972	13.02	8.15636	22.4343	5.50695	3.85773	2.53645e-12	4.01672e-10	2.42471	1.31704e-05	0.00257512	Slamf6	SLAM family member 6 [Source:MGI Symbol;Acc:MGI:1353620]	1:+:171917515-171953170	ENSMUSG00000015314	1:+:171917515-171953170	30925	Q8C9E6,A0A0A6YY21
ENSMUSG00000029204	381.585	126.328	330.967	199.499	55.7978	225.864	70.216	75.5125	47.0722	29.9066	34.2419	44.0556	2.73431	2.86465e-12	4.50641e-10	1.45379	0.00109164	0.0633393	Rhoh	ras homolog gene family, member H [Source:MGI Symbol;Acc:MGI:1921984]	5:+:65861213-65896700	ENSMUSG00000029204	5:+:65861213-65896700	74734	Q3TEI3,Q9D3G9,Q504M6
ENSMUSG00000053977	652.388	290.437	451.319	191.38	71.4212	477.278	33.3814	145.566	24.0369	17.6721	61.3993	8.51074	3.84895	3.14053e-12	4.9079e-10	2.71213	0.00277317	0.11877	Cd8a	CD8 antigen, alpha chain [Source:MGI Symbol;Acc:MGI:88346]	6:+:71373427-71379173	ENSMUSG00000053977	6:+:71373427-71379173	12525	Q60965,Q8CAX3
ENSMUSG00000000682	3387.17	789.846	2359.4	1283.98	227.655	1575.94	221.008	453.985	140.215	107.392	270.393	32.0404	3.83417	5.01675e-12	7.78876e-10	2.17389	0.00908322	0.24672	Cd52	CD52 antigen [Source:MGI Symbol;Acc:MGI:1346088]	4:-:134082448-134095082	ENSMUSG00000000682	4:-:134082448-134095082	23833	Q3U1T8,Q64389
ENSMUSG00000036887	41601.9	11750.9	34084.6	17466.6	3831.08	15831.9	3784.76	5972.77	2996.59	2850.65	5664.08	1627.55	2.99738	7.62679e-12	1.17641e-09	1.16307	0.0852132	0.731534	C1qa	complement component 1, q subcomponent, alpha polypeptide [Source:MGI Symbol;Acc:MGI:88223]	4:-:136895917-136898803	ENSMUSG00000036887	4:-:136895917-136898803	12259	Q3UBX7,P98086
ENSMUSG00000060586	17402.5	2414.4	13128.4	4226.59	662.878	8961.99	461.584	1242.77	131.201	362.958	475.844	87.1099	5.13759	7.87458e-12	1.19794e-09	3.4227	NA	NA	H2-Eb1	histocompatibility 2, class II antigen E beta [Source:MGI Symbol;Acc:MGI:95901]	17:+:34305877-34316199	ENSMUSG00000060586	17:+:34305877-34316199	14969	O78196
ENSMUSG00000070034	956.907	432.113	871.297	380.44	168.509	595.831	150.792	182.868	55.0845	92.4387	144.052	42.053	2.99519	7.88064e-12	1.19794e-09	1.72699	0.000342318	0.0285876	Sp110	Sp110 nuclear body protein [Source:MGI Symbol;Acc:MGI:1923364]	1:-:85576899-85598817	ENSMUSG00000070034	1:-:85576899-85598817	109032	Q4KKY3,Q8BVK9
ENSMUSG00000073490	525.014	415.584	1174.68	206.458	136.147	617.293	141.583	275.666	30.0461	54.3757	60.2185	9.512	3.93086	7.93302e-12	1.19794e-09	2.93754	2.93539e-05	0.00485345	AI607873	expressed sequence AI607873 [Source:MGI Symbol;Acc:MGI:2138302]	1:-:173723430-173741809	ENSMUSG00000073490	1:-:173723430-173741809	226691	Q8BW36,D3Z2E7,E9Q3L4
MSTRG.38942	1842.63	0	2331.82	0	0	39.8583	0	9.0979	0	0	0	0	25.1551	7.96808e-12	1.19794e-09	6.13461	0.0958815	0.764283	-	-	6:+:69184824-69649102	-	-	-	-
ENSMUSG00000060519	1362.58	1363.64	1508.16	1011.41	428.527	996.458	666.477	918.888	491.754	528.804	592.739	413.021	1.3749	8.73272e-12	1.30464e-09	0.573416	0.0204111	0.3895	Tor3a	torsin family 3, member A [Source:MGI Symbol;Acc:MGI:1353652]	1:-:156653617-156674356	ENSMUSG00000060519	1:-:156653617-156674356	30935	A0A087WQB9,Q9ER38,M0QWH2
ENSMUSG00000038421	149.316	68.4769	159.215	55.6741	12.2755	68.4745	16.1152	19.1056	3.00461	4.07818	12.9883	2.00253	4.37194	1.06584e-11	1.58237e-09	2.45635	0.000800924	0.0510406	Fcrla	Fc receptor-like A [Source:MGI Symbol;Acc:MGI:2138647]	1:-:170917576-170927583	ENSMUSG00000038421	1:-:170917576-170927583	98752	E0CX78,E0CY58,F7DEW9
ENSMUSG00000022876	466.144	299.882	467.617	307.367	142.842	303.536	132.374	162.852	110.169	108.751	123.979	70.0884	1.91112	1.25889e-11	1.85737e-09	0.853841	0.0058941	0.189844	Samsn1	SAM domain, SH3 domain and nuclear localization signals, 1 [Source:MGI Symbol;Acc:MGI:1914992]	16:-:75858793-76022270	ENSMUSG00000022876	16:-:75858793-76022270	67742	D3Z0Y1,P57725
ENSMUSG00000027863	301.308	85.0058	195.572	86.9907	18.9712	205.424	34.5325	35.4818	4.00614	14.9533	20.0728	7.00884	3.90498	1.28042e-11	1.87748e-09	2.70339	0.000226375	0.0220883	Cd2	CD2 antigen [Source:MGI Symbol;Acc:MGI:88320]	3:-:101275899-101287939	ENSMUSG00000027863	3:-:101275899-101287939	12481	Q3UU70,P08920,Q549Q4,P08920,D3Z1E1
ENSMUSG00000041736	2842.36	650.531	1614.72	1079.85	243.278	1033.25	301.584	399.398	176.27	202.55	283.381	91.1149	3.04236	1.36071e-11	1.98297e-09	1.39493	0.0129106	0.303209	Tspo	translocator protein [Source:MGI Symbol;Acc:MGI:88222]	15:+:83563592-83574203	ENSMUSG00000041736	15:+:83563592-83574203	12257	Q99M32,P50637,Q541E3
ENSMUSG00000035186	322.715	35.4191	63.9369	100.909	21.2032	255.502	4.60433	20.0154	0	4.07818	0	0	7.40964	1.47876e-11	2.14185e-09	6.37499	0.000244596	0.0231764	Ubd	ubiquitin D [Source:MGI Symbol;Acc:MGI:1344410]	17:+:37193892-37196095	ENSMUSG00000035186	17:+:37193892-37196095	24108	P63072
MSTRG.19024	57.7998	30.6966	190.557	18.558	11.1596	70.5186	10.3597	28.2035	0	0	0	0	8.73611	1.62501e-11	2.33943e-09	7.43373	3.81015e-09	5.86668e-06	-	-	17:-:13341273-13345803	-	-	-	-
MSTRG.33419	486.481	177.096	497.705	285.33	104.9	379.165	28.7771	167.401	59.0906	72.0478	69.6646	76.096	2.38537	1.67676e-11	2.39938e-09	1.29711	0.0175329	0.355507	-	-	4:+:134159311-134164575	-	-	-	-
MSTRG.51146	1220.75	649.35	1827.84	338.684	194.176	1122.16	172.662	346.63	91.1397	84.2823	164.125	42.053	3.40875	1.73401e-11	2.46645e-09	2.26918	0.00142399	0.0757786	Gm20489|Il2rg|Gm614	predicted gene 20489 [Source:MGI Symbol;Acc:MGI:5141954]|interleukin 2 receptor, gamma chain [Source:MGI Symbol;Acc:MGI:96551]|predicted gene 614 [Source:MGI Symbol;Acc:MGI:2685460]	X:-:101261376-101269023	ENSMUSG00000092463|ENSMUSG00000031304|ENSMUSG00000090141	X:-:101261405-101269023|X:-:101264378-101268255|X:-:101261376-101263992	-|16186|245536	A2AGH5|A2AGH5,P34902,B0QZX1|Q3V2K1
ENSMUSG00000039264	534.648	240.85	471.378	194.859	83.6967	535.532	94.3887	151.935	20.0307	17.6721	69.6646	12.5158	3.60601	1.77016e-11	2.50287e-09	2.85972	0.000373427	0.0301718	Gimap3	GTPase, IMAP family member 3 [Source:MGI Symbol;Acc:MGI:1932723]	6:-:48764464-48770851	ENSMUSG00000039264	6:-:48764464-48770851	83408	Q99MI6
MSTRG.38740	2300.75	1676.5	2704.15	826.992	602.616	1837.57	466.188	979.843	341.524	398.302	473.483	267.838	2.34373	2.35257e-11	3.30668e-09	1.39363	0.000119035	0.013514	4930533I22Rik|RP24-491O6.1|Herc6	RIKEN cDNA 4930533I22 gene [Source:MGI Symbol;Acc:MGI:3612486]|-|hect domain and RLD 6 [Source:MGI Symbol;Acc:MGI:1914388]	6:+:57476697-57664632	ENSMUSG00000093535|ENSMUSG00000108112|ENSMUSG00000029798	6:+:57476697-57497671|6:+:57485121-57626030|6:+:57581000-57664632	434018|-|67138	-|-|Q9CRZ4,F2Z461
ENSMUSG00000018819	706.977	406.139	690.769	546.302	172.973	710.296	214.101	284.764	183.281	187.596	204.271	124.157	1.75615	2.59361e-11	3.62403e-09	0.986209	0.0127681	0.300295	Lsp1	lymphocyte specific 1 [Source:MGI Symbol;Acc:MGI:96832]	7:+:142460809-142494867	ENSMUSG00000018819	7:+:142460809-142494867	16985	A2A6J7,A2A6J4
MSTRG.19861	2106.48	812.278	1939.42	550.941	305.772	1727.19	356.835	781.509	187.287	256.925	223.163	167.211	2.69892	2.64348e-11	3.67212e-09	1.92719	0.000794876	0.0508638	Gm20547|C2|Cfb	predicted gene 20547 [Source:MGI Symbol;Acc:MGI:5142012]|complement component 2 (within H-2S) [Source:MGI Symbol;Acc:MGI:88226]|complement factor B [Source:MGI Symbol;Acc:MGI:105975]	17:-:34856374-34898432	ENSMUSG00000092511|ENSMUSG00000024371|ENSMUSG00000090231	17:-:34856412-34882042|17:-:34862604-34898265|17:-:34856374-34862518	-|12263|14962	F6VQX8,B8JJN0|F6VQX8,B8JJM9,F6ZCY7,B8JJN2|B8JJM6,H3BK95,B8JJM5,F6WZA2,P04186,F6XQ00,F6W2T4,B8JJM3
MSTRG.43350	383.191	120.425	335.982	151.944	52.4499	124.685	47.1944	91.8888	47.0722	27.1879	29.5189	29.5373	2.89643	2.90524e-11	4.01228e-09	1.24846	0.000785797	0.0507585	Trim5|Gm24846	tripartite motif-containing 5 [Source:MGI Symbol;Acc:MGI:3646853]|predicted gene, 24846 [Source:MGI Symbol;Acc:MGI:5454623]	7:-:104263386-104288094	ENSMUSG00000060441|ENSMUSG00000088658	7:-:104263386-104288094|7:-:104264683-104264790	667823|-	D3YYU4,D6RCJ3,E9PV98|-
ENSMUSG00000045502	419.048	237.308	634.354	110.188	60.2616	299.448	37.9857	95.5279	22.0338	2.71879	29.5189	3.00379	4.62959	3.03718e-11	4.17024e-09	3.11568	0.00100978	0.0603811	Hcar2	hydroxycarboxylic acid receptor 2 [Source:MGI Symbol;Acc:MGI:1933383]	5:-:123863570-123865499	ENSMUSG00000045502	5:-:123863570-123865499	80885	Q9EP66,Q0VBA6
ENSMUSG00000030742	299.702	92.0897	181.781	148.464	34.5946	192.138	33.3814	56.407	11.0169	6.79696	22.4343	1.50189	4.16299	3.31329e-11	4.52321e-09	2.9592	4.82056e-05	0.00698035	Lat	linker for activation of T cells [Source:MGI Symbol;Acc:MGI:1342293]	7:-:126363824-126369570	ENSMUSG00000030742	7:-:126363824-126369570	16797	A0A0U1RP03,O54957,Q546H1
MSTRG.21987	85.6293	27.1546	47.6392	25.5173	8.92765	32.7043	8.05758	8.18811	0	0	0	0	8.06924	3.3824e-11	4.59118e-09	6.3778	4.06245e-07	0.000217571	-	-	18:-:60222057-60392391	-	-	-	-
MSTRG.49972	163.766	141.676	284.582	133.386	66.9574	462.97	89.7844	162.852	24.0369	47.5787	38.9649	24.5309	2.44288	3.66818e-11	4.9508e-09	2.54582	4.14293e-06	0.0011094	Ccr2	chemokine (C-C motif) receptor 2 [Source:MGI Symbol;Acc:MGI:106185]	9:+:124101935-124113557	ENSMUSG00000049103	9:+:124101950-124113557	12772	Q3U3U0,P51683,Q543S8
ENSMUSG00000045826	542.676	123.967	230.674	169.342	35.7106	264.7	31.0792	67.3244	14.0215	19.0315	27.1574	2.50316	4.12961	3.69888e-11	4.96402e-09	2.69854	0.000202455	0.0202752	Ptprcap	protein tyrosine phosphatase, receptor type, C polypeptide-associated protein [Source:MGI Symbol;Acc:MGI:97811]	19:+:4154606-4156751	ENSMUSG00000045826	19:+:4154606-4156751	19265	Q64697,Q542J3
MSTRG.13267	172.864	51.948	181.781	23.1975	16.7393	99.1348	2.30216	53.6776	5.00768	0	0	1.00126	6.11848	3.9138e-11	5.22294e-09	4.79947	8.13341e-06	0.00179453	-	-	13:+:120010338-120018994	-	-	-	-
ENSMUSG00000024677	690.921	319.953	754.706	208.778	141.726	676.569	134.677	277.486	53.0814	66.6102	85.0144	23.5297	3.12638	4.71204e-11	6.25307e-09	2.44216	2.0011e-06	0.00062404	Ms4a6b	membrane-spanning 4-domains, subfamily A, member 6B [Source:MGI Symbol;Acc:MGI:1917024]	19:+:11516512-11531256	ENSMUSG00000024677	19:+:11516512-11531256	69774	Q99N09,F6TGK4,E0CZC1
ENSMUSG00000035042	3137.78	1412.04	1825.34	1136.68	206.452	2287.25	174.964	793.337	30.0461	12.2345	100.364	4.50568	5.68093	4.95203e-11	6.53503e-09	4.56072	2.73392e-05	0.00464502	Ccl5	chemokine (C-C motif) ligand 5 [Source:MGI Symbol;Acc:MGI:98262]	11:-:83525778-83530518	ENSMUSG00000035042	11:-:83525778-83530518	20304	P30882,Q5XZF2
ENSMUSG00000022831	1603.94	688.311	1743.85	717.964	314.7	1026.1	280.864	420.323	230.353	222.94	309.358	162.705	2.36398	5.6696e-11	7.41545e-09	1.14453	0.00237589	0.105655	Hcls1	hematopoietic cell specific Lyn substrate 1 [Source:MGI Symbol;Acc:MGI:104568]	16:+:36934983-36963212	ENSMUSG00000022831	16:+:36934983-36963212	15163	Q8CA06,P49710,E9Q4E5
ENSMUSG00000026548	1098.73	325.856	933.98	496.427	124.987	311.712	157.698	181.958	93.1428	76.126	151.137	41.0518	2.98919	5.68162e-11	7.41545e-09	1.11322	0.00384285	0.147549	Slamf9	SLAM family member 9 [Source:MGI Symbol;Acc:MGI:1923692]	1:+:172475358-172478575	ENSMUSG00000026548	1:+:172475358-172478575	98365	A0A0R4J072,Q9D780
ENSMUSG00000038507	2606.88	1552.54	2764.33	1005.61	742.111	1894.8	592.807	928.895	412.633	468.99	563.22	416.525	2.09187	6.95935e-11	9.03346e-09	1.16078	0.000186273	0.0191209	Parp12	poly (ADP-ribose) polymerase family, member 12 [Source:MGI Symbol;Acc:MGI:2143990]	6:-:39086410-39118349	ENSMUSG00000038507	6:-:39086410-39118349	243771	Q3U0S1,Q8BZ20
ENSMUSG00000073421	16567.7	2463.99	14229.1	3793.96	621.587	9714.19	447.771	1444.75	116.178	331.692	520.713	83.6055	5.13962	7.47141e-11	9.64543e-09	3.53956	NA	NA	H2-Ab1	histocompatibility 2, class II antigen A, beta 1 [Source:MGI Symbol;Acc:MGI:103070]	17:+:34263209-34269418	ENSMUSG00000073421	17:+:34263209-34269418	14961	P14483,Q3TD53
ENSMUSG00000034422	2004.26	1804.01	3215.65	566.02	613.776	2889.22	447.771	1048.99	216.332	294.988	361.311	155.696	2.88614	8.30283e-11	1.06608e-08	2.28284	0.000278912	0.0254155	Parp14	poly (ADP-ribose) polymerase family, member 14 [Source:MGI Symbol;Acc:MGI:1919489]	16:-:35832874-35871544	ENSMUSG00000034422	16:-:35832874-35871544	547253	B2RSI3,Q2EMV9
ENSMUSG00000021886	409.415	167.65	576.686	122.947	75.885	276.964	51.7987	93.7083	26.0399	16.3127	47.2302	9.512	3.70435	9.34288e-11	1.19318e-08	2.34785	3.77755e-05	0.00596563	Gpr65	G-protein coupled receptor 65 [Source:MGI Symbol;Acc:MGI:108031]	12:+:98268635-98276624	ENSMUSG00000021886	12:+:98268635-98276624	14744	Q3UQ35,Q61038
ENSMUSG00000026126	726.778	103.896	362.309	378.12	56.9137	241.194	110.504	70.9636	41.063	40.7818	59.0378	26.5335	3.2413	1.02034e-10	1.29611e-08	1.52989	0.000594674	0.0418582	Ptpn18	protein tyrosine phosphatase, non-receptor type 18 [Source:MGI Symbol;Acc:MGI:108410]	1:+:34459762-34475733	ENSMUSG00000026126	1:+:34459762-34475733	19253	A0A087WPR5,Q3V441,Q61152
ENSMUSG00000053044	326.997	134.593	246.972	106.709	49.1021	244.26	23.0216	89.1594	17.0261	2.71879	22.4343	2.00253	4.23552	1.08907e-10	1.37605e-08	3.21882	3.49813e-05	0.00563267	Cd8b1	CD8 antigen, beta chain 1 [Source:MGI Symbol;Acc:MGI:88347]	6:+:71322788-71337494	ENSMUSG00000053044	6:+:71322788-71337494	12526	Q3TR81,P10300,Q3TEK8
ENSMUSG00000079419	1015.24	303.424	1474.31	271.411	108.248	658.173	119.713	275.666	54.0829	54.3757	87.3759	12.0152	3.89253	1.24255e-10	1.56167e-08	2.48953	0.00113603	0.0649354	Ms4a6c	membrane-spanning 4-domains, subfamily A, member 6C [Source:MGI Symbol;Acc:MGI:2385644]	19:+:11469366-11482192	ENSMUSG00000079419	19:+:11469366-11482192	73656	Q6P6F8,Q99N08
ENSMUSG00000096672	212.468	64.935	63.9369	27.837	1.11596	21.4622	105.9	112.814	0	0	3.54227	0	6.97546	1.3116e-10	1.63978e-08	6.1976	0.000237926	0.0228966	Ighv1-63	immunoglobulin heavy variable V1-63 [Source:MGI Symbol;Acc:MGI:3642755]	12:-:115495625-115496058	ENSMUSG00000096672	12:-:115495625-115496058	780956	A0A075B5X2
ENSMUSG00000075602	6776.49	2100.35	2543.68	1702.7	508.876	2543.78	596.261	1477.5	722.107	350.723	505.363	388.49	2.73876	1.33828e-10	1.66437e-08	1.38232	0.0184863	0.363762	Ly6a	lymphocyte antigen 6 complex, locus A [Source:MGI Symbol;Acc:MGI:107527]	15:-:74994877-74998031	ENSMUSG00000075602	15:-:74994877-74998031	110454	A0A087WNT7,P05533
ENSMUSG00000091549	818.295	544.274	841.209	397.838	184.133	595.831	169.209	345.72	170.261	225.659	154.679	134.67	1.93043	1.36228e-10	1.68539e-08	0.922231	0.0131298	0.306602	Gm6548	predicted gene 6548 [Source:MGI Symbol;Acc:MGI:3644071]	17:-:78850792-78851956	ENSMUSG00000091549	17:-:78850792-78851956	625054	-
ENSMUSG00000039899	3060.18	1077.92	2899.73	912.823	419.599	2114.53	397.123	717.824	197.303	411.896	337.696	156.197	2.85278	1.51452e-10	1.86307e-08	1.72754	0.00655903	0.202492	Fgl2	fibrinogen-like protein 2 [Source:MGI Symbol;Acc:MGI:103266]	5:+:21372642-21378374	ENSMUSG00000039899	5:+:21372642-21378374	14190	P12804,Q544K3
ENSMUSG00000054342	320.575	129.87	361.055	93.95	31.2468	201.336	71.3671	67.3244	22.0338	35.3442	33.0611	19.024	3.06688	1.52158e-10	1.86307e-08	1.77822	0.000506131	0.0376177	Kcnn4	potassium intermediate/small conductance calcium-activated channel, subfamily N, member 4 [Source:MGI Symbol;Acc:MGI:1277957]	7:+:24370263-24386690	ENSMUSG00000054342	7:+:24370263-24386690	16534	Q8C2E0,O89109
ENSMUSG00000024339	4607.39	1583.23	3977.88	1752.57	796.792	2931.12	608.922	1079.01	549.843	651.149	735.61	456.576	2.31774	1.54672e-10	1.88415e-08	1.17879	0.0236869	0.419763	Tap2	transporter 2, ATP-binding cassette, sub-family B (MDR/TAP) [Source:MGI Symbol;Acc:MGI:98484]	17:+:34203527-34216321	ENSMUSG00000024339	17:+:34203527-34216321	21355	Q61229,A6X8J5,P36371,A6X8J6
ENSMUSG00000029417	2454.88	717.827	1387.81	557.901	197.524	2094.09	62.1584	297.501	14.0215	16.3127	23.6151	0	6.58684	1.55845e-10	1.88875e-08	5.63011	2.39733e-05	0.00421862	Cxcl9	chemokine (C-X-C motif) ligand 9 [Source:MGI Symbol;Acc:MGI:1352449]	5:-:92321347-92328079	ENSMUSG00000029417	5:-:92321347-92328079	17329	Q3U089,P18340
ENSMUSG00000068744	299.167	131.051	407.441	98.5895	95.9722	202.358	69.0649	111.904	26.0399	14.9533	41.3264	19.5246	3.20649	1.85158e-10	2.22133e-08	2.2441	4.4849e-08	4.45025e-05	Psrc1	proline/serine-rich coiled-coil 1 [Source:MGI Symbol;Acc:MGI:1913099]	3:+:108383839-108388231	ENSMUSG00000068744	3:+:108383839-108388231	56742	Q8BT86,A2AEF3,Q9D0P7,A2AEE4
ENSMUSG00000025888	649.177	263.282	571.671	236.615	68.0733	293.316	75.9714	135.559	64.0983	88.3605	88.5566	39.0493	2.63207	1.93136e-10	2.30541e-08	1.04334	0.0219785	0.404076	Casp1	caspase 1 [Source:MGI Symbol;Acc:MGI:96544]	9:+:5298517-5307265	ENSMUSG00000025888	9:+:5298517-5307265	12362	P29452
MSTRG.33529	21042.9	6654.07	20012.2	8825.5	2637	9091.78	2631.37	3957.58	2206.38	1805.27	3563.52	1173.48	2.69231	1.96721e-10	2.33645e-08	1.06627	0.0695798	0.678595	C1qc	complement component 1, q subcomponent, C chain [Source:MGI Symbol;Acc:MGI:88225]	4:-:136889180-136893065	ENSMUSG00000036896	4:-:136889804-136893065	12262	Q02105
ENSMUSG00000071552	122.557	33.0578	102.8	35.9562	15.6234	118.553	5.75541	27.2937	0	2.71879	5.90378	1.00126	5.07361	2.03548e-10	2.40552e-08	4.20996	2.43854e-05	0.0042607	Tigit	T cell immunoreceptor with Ig and ITIM domains [Source:MGI Symbol;Acc:MGI:3642260]	16:-:43648861-43664184	ENSMUSG00000071552	16:-:43648861-43664184	100043314	A0A0B4J1G6
MSTRG.2834	191.06	102.715	154.201	100.909	31.2468	157.389	70.216	70.9636	29.0445	21.7503	37.7842	29.5373	2.21886	2.12108e-10	2.49426e-08	1.48054	0.00134972	0.0729205	Gm16565|Cd247	predicted gene 16565 [Source:MGI Symbol;Acc:MGI:4414985]|CD247 antigen [Source:MGI Symbol;Acc:MGI:88334]	1:+:165781075-165877277	ENSMUSG00000089829|ENSMUSG00000005763	1:+:165781075-165789367|1:+:165788681-165877277	-|12503	-|Q3UU54,J3QMU3,A2MZG6
ENSMUSG00000006519	4010.66	839.433	3495.22	1521.76	295.728	1391.97	329.21	610.469	282.433	315.379	493.556	167.712	2.97233	2.25184e-10	2.63499e-08	1.0626	0.0702536	0.680409	Cyba	cytochrome b-245, alpha polypeptide [Source:MGI Symbol;Acc:MGI:1316658]	8:-:122424772-122432940	ENSMUSG00000006519	8:-:122424772-122432940	13057	Q8C5D4,Q61462,B3VQI8
ENSMUSG00000022587	16288.3	7357.73	10406.7	9168.82	2512.02	9732.58	2752.24	3521.8	2448.75	3085.82	3900.03	3489.9	1.74176	2.28952e-10	2.66595e-08	0.518882	0.282023	0.958388	Ly6e	lymphocyte antigen 6 complex, locus E [Source:MGI Symbol;Acc:MGI:106651]	15:+:74955051-74959905	ENSMUSG00000022587	15:+:74955051-74959905	17069	A0A087WNS9,A0A087WRZ2,Q99JA5
MSTRG.38929	5295.64	13742.6	11239.1	774.798	84.8126	5488.18	333.814	1685.84	40.0614	187.596	94.4604	6.00758	6.56831	2.63081e-10	3.0484e-08	4.53544	0.000114234	0.0130896	Igkv12-46|Igkv12-44	immunoglobulin kappa variable 12-46 [Source:MGI Symbol;Acc:MGI:4439773]|immunoglobulin kappa variable 12-44 [Source:MGI Symbol;Acc:MGI:4439775]	6:-:69764523-69815154	ENSMUSG00000076564|ENSMUSG00000096422	6:-:69764523-69765022|6:-:69814631-69815154	692245|545851	-|-
MSTRG.11129	227446	110144	359520	59384.5	14765.2	124080	18099.6	30975.6	5256.06	11558.9	11983.5	506.138	4.6902	2.72926e-10	3.14712e-08	2.68096	0.00534792	0.181226	Igha|Ighm|Ighg1|Ighg3|Ighg2c|Ighg2b	immunoglobulin heavy constant alpha [Source:MGI Symbol;Acc:MGI:96444]|immunoglobulin heavy constant mu [Source:MGI Symbol;Acc:MGI:96448]|immunoglobulin heavy constant gamma 1 (G1m marker) [Source:MGI Symbol;Acc:MGI:96446]|Immunoglobulin heavy constant gamma 3 [Source:MGI Symbol;Acc:MGI:2144790]|immunoglobulin heavy constant gamma 2C [Source:MGI Symbol;Acc:MGI:2686979]|immunoglobulin heavy constan…	12:-:113254830-113482192	ENSMUSG00000095079|ENSMUSG00000076617|ENSMUSG00000076614|ENSMUSG00000076615|ENSMUSG00000076612|ENSMUSG00000076613	12:-:113254830-113260236|12:-:113418558-113422730|12:-:113325240-113330523|12:-:113359575-113361232|12:-:113285325-113288932|12:-:113302965-113307933	238447|16019|16017|380795|404711|16016	A0A0A6YXW6,A0A075B6A3|Q924Q7,A0A075B5P6|A0A0A6YWR2,A0A075B5P4|A0A075B5P5|F6TQW2|A0A075B5P3
ENSMUSG00000030214	438.85	107.438	577.939	91.6302	54.6818	366.901	55.2519	138.288	14.0215	9.51575	40.1457	12.5158	4.0063	2.82084e-10	3.23702e-08	3.02377	1.40625e-06	0.000499717	Plbd1	phospholipase B domain containing 1 [Source:MGI Symbol;Acc:MGI:1914107]	6:-:136612070-136661928	ENSMUSG00000030214	6:-:136612070-136661928	66857	A0A0N4SV60,Q8VCI0
ENSMUSG00000068335	273.478	175.915	372.338	226.176	40.1744	151.257	94.3887	110.085	63.0967	82.923	70.8453	48.5613	1.99413	2.90099e-10	3.31299e-08	0.588616	0.11412	0.799561	Dok1	docking protein 1 [Source:MGI Symbol;Acc:MGI:893587]	6:-:83030934-83033471	ENSMUSG00000068335	6:-:83030934-83033471	13448	A0A0N4SW01,P97465
ENSMUSG00000000486	360.713	179.457	312.162	227.336	114.943	281.052	92.0866	136.468	81.1244	69.329	86.1951	73.5928	1.80346	2.93301e-10	3.33353e-08	1.01114	0.00338569	0.133884	Sept1	septin 1 [Source:MGI Symbol;Acc:MGI:1858916]	7:-:127214447-127233130	ENSMUSG00000000486	7:-:127214447-127233130	54204	P42209,D3YVG1,D3Z3V3
ENSMUSG00000105160	123.092	40.1417	115.337	98.5895	3.34787	44.9684	16.1152	8.18811	6.00921	2.71879	7.08453	0	4.67724	3.00675e-10	3.40107e-08	2.26347	0.0151823	0.330716	A530030E21Rik	RIKEN cDNA A530030E21 gene [Source:MGI Symbol;Acc:MGI:2444617]	16:+:19243525-19244834	ENSMUSG00000105160	16:+:19243525-19244834	320731	-
ENSMUSG00000053318	530.902	166.47	530.3	124.107	42.4063	403.693	31.0792	79.1517	18.0276	38.063	29.5189	4.00505	3.94637	3.1542e-10	3.55094e-08	2.64752	0.00587584	0.189844	Slamf8	SLAM family member 8 [Source:MGI Symbol;Acc:MGI:1921998]	1:-:172581758-172590568	ENSMUSG00000053318	1:-:172581758-172590568	74748	Q3UQA2
MSTRG.33226	461.328	224.321	361.055	186.74	69.1893	430.265	132.374	148.296	52.0798	70.6884	85.0144	41.5524	2.32161	3.25139e-10	3.64309e-08	1.65336	0.000674837	0.0455487	Mir8119|Lck	microRNA 8119 [Source:MGI Symbol;Acc:MGI:5530949]|lymphocyte protein tyrosine kinase [Source:MGI Symbol;Acc:MGI:96756]	4:-:129548344-129573641	ENSMUSG00000099070|ENSMUSG00000000409	4:-:129557683-129557811|4:-:129548344-129573641	102465997|16818	-|P06240,B2KG65,E9Q696
ENSMUSG00000040613	1354.55	567.886	2048.49	534.703	255.554	716.428	250.936	474	183.281	127.783	232.609	100.126	2.80944	3.39535e-10	3.78653e-08	1.40248	0.000105353	0.0124185	Apobec1	apolipoprotein B mRNA editing enzyme, catalytic polypeptide 1 [Source:MGI Symbol;Acc:MGI:103298]	6:-:122577792-122602444	ENSMUSG00000040613	6:-:122577792-122602444	11810	Q3TLN2,P51908,D3Z675
MSTRG.6662	242.973	142.857	274.552	63.7932	20.0872	214.622	19.5684	78.2419	9.01382	17.6721	20.0728	2.00253	3.94757	3.44549e-10	3.8245e-08	2.80573	0.00035705	0.0293677	Gm5431	predicted gene 5431 [Source:MGI Symbol;Acc:MGI:3645205]	11:-:48884970-48902152	ENSMUSG00000058163	11:-:48887422-48902152	432555	A6PWD6,Q5NCB3
ENSMUSG00000024669	195.877	43.6836	149.186	82.3512	16.7393	134.905	21.8706	64.5951	3.00461	14.9533	12.9883	6.00758	3.72555	4.18184e-10	4.62025e-08	2.72688	9.81807e-05	0.0117417	Cd5	CD5 antigen [Source:MGI Symbol;Acc:MGI:88340]	19:-:10718143-10738974	ENSMUSG00000024669	19:-:10718143-10738974	12507	Q9ER20,P13379,Q3UP78
MSTRG.8871	1922.91	486.422	1510.67	955.738	224.307	583.567	324.605	264.749	188.289	174.002	270.393	79.0998	2.78054	4.23841e-10	4.66107e-08	0.978882	0.00793097	0.225511	AF251705	cDNA sequence AF251705 [Source:MGI Symbol;Acc:MGI:2153249]	11:-:114996721-115004227	ENSMUSG00000044811	11:-:114996721-115001880	140497	F7C5I0,E0CYN3
ENSMUSG00000030124	5972.64	3185.36	6634.39	2572.61	822.459	3501.4	732.088	1499.33	532.817	633.477	1222.08	247.312	2.80204	4.57691e-10	5.01014e-08	1.31512	0.0471685	0.580516	Lag3	lymphocyte-activation gene 3 [Source:MGI Symbol;Acc:MGI:106588]	6:-:124904361-124911705	ENSMUSG00000030124	6:-:124904361-124911705	16768	Q61790
ENSMUSG00000026012	204.44	69.6576	295.865	68.4327	32.3627	158.411	36.8346	59.1363	8.01228	19.0315	18.8921	7.00884	3.63033	4.84355e-10	5.27769e-08	2.47746	1.86965e-05	0.00338682	Cd28	CD28 antigen [Source:MGI Symbol;Acc:MGI:88327]	1:+:60716800-60773359	ENSMUSG00000026012	1:+:60716800-60773359	12487	Q8CDB3,P31041
MSTRG.45647	1208.44	387.249	1871.72	298.088	181.901	1027.12	157.698	291.133	127.195	119.627	54.3147	91.6156	3.26173	5.36217e-10	5.81612e-08	2.0781	0.00182311	0.0900361	Il12rb1	interleukin 12 receptor, beta 1 [Source:MGI Symbol;Acc:MGI:104579]	8:+:70808449-70823541	ENSMUSG00000000791	8:+:70808449-70821424	16161	Q3TAD0,Q60837
ENSMUSG00000004612	576.927	220.779	304.64	237.775	29.0149	469.102	19.5684	93.7083	7.01075	9.51575	55.4955	4.00505	4.1657	5.82729e-10	6.29188e-08	3.01602	0.00943856	0.251988	Nkg7	natural killer cell group 7 sequence [Source:MGI Symbol;Acc:MGI:1931250]	7:+:43437073-43438249	ENSMUSG00000004612	7:+:43437073-43438249	72310	Q8C2L9,Q9CY55
MSTRG.22965	652.388	256.198	608.027	200.659	72.5371	338.285	150.792	178.319	72.1106	87.0011	85.0144	65.0821	2.47937	5.90543e-10	6.3474e-08	1.26444	0.00109642	0.0634072	Lpxn	leupaxin [Source:MGI Symbol;Acc:MGI:2147677]	19:+:12796178-12833807	ENSMUSG00000024696	19:+:12798606-12833807	107321	Q8R355,Q99N69
ENSMUSG00000055170	70.6442	8.26446	52.6539	37.116	8.92765	43.9463	2.30216	12.7371	0	0	0	0	7.92516	6.33878e-10	6.78249e-08	6.60971	1.64607e-06	0.000540702	Ifng	interferon gamma [Source:MGI Symbol;Acc:MGI:107656]	10:+:118441047-118445892	ENSMUSG00000055170	10:+:118441047-118445892	15978	Q6TDH0,P01580
ENSMUSG00000038508	87.77	27.1546	200.586	34.7963	20.0872	51.1004	10.3597	40.9405	3.00461	0	0	0	6.94852	6.91584e-10	7.36677e-08	5.46204	1.64812e-07	0.000116008	Gdf15	growth differentiation factor 15 [Source:MGI Symbol;Acc:MGI:1346047]	8:-:70629393-70632456	ENSMUSG00000038508	8:-:70629393-70632456	23886	Q3UNI4,Q9Z0J7
ENSMUSG00000076525	17.661	21.2515	53.9076	37.116	2.23191	40.8803	16.1152	6.36853	0	0	0	0	7.53406	7.09739e-10	7.5264e-08	6.55681	3.26727e-06	0.00093596	Igkv1-99	immunoglobulin kappa variable 1-99 [Source:MGI Symbol;Acc:MGI:4439724]	6:+:68541644-68542422	ENSMUSG00000076525	6:+:68541644-68542422	434028	A0A075B5K8
MSTRG.12279	380.515	129.87	364.816	146.144	61.3776	184.983	74.8203	70.0538	43.066	9.51575	40.1457	25.5322	3.10766	7.42551e-10	7.83936e-08	1.72169	0.000301516	0.0261031	Ctla2b|4930486L24Rik	cytotoxic T lymphocyte-associated protein 2 beta [Source:MGI Symbol;Acc:MGI:88555]|RIKEN cDNA 4930486L24 gene [Source:MGI Symbol;Acc:MGI:1922258]	13:-:60842621-60897447	ENSMUSG00000074874|ENSMUSG00000050345	13:-:60895351-60897447|13:-:60842621-60864416	13025|214639	A0A0R4J245,P12400|Q80UB0
MSTRG.38547	463.468	136.954	547.851	283.01	111.596	475.234	92.0866	123.731	73.1121	55.7351	62.58	32.0404	2.68837	7.46126e-10	7.84224e-08	1.85151	0.000235088	0.0227122	Gimap5|Gimap7|Gm28053|Gimap1	GTPase, IMAP family member 5 [Source:MGI Symbol;Acc:MGI:2442232]|GTPase, IMAP family member 7 [Source:MGI Symbol;Acc:MGI:1349657]|predicted gene, 28053 [Source:MGI Symbol;Acc:MGI:5547789]|GTPase, IMAP family member 1 [Source:MGI Symbol;Acc:MGI:109368]	6:+:48718607-48754210	ENSMUSG00000043505|ENSMUSG00000043931|ENSMUSG00000098715|ENSMUSG00000090019	6:+:48746197-48754210|6:+:48718621-48724636|6:+:48718607-48752644|6:+:48739054-48743795	317757|231932|-|16205	Q8BWF2|A0A0N4SVT7,Q8R379|D3YZL2|D3YX11,Q3TFI6
ENSMUSG00000001588	156.273	112.16	129.127	47.5549	25.667	158.411	9.20866	35.4818	8.01228	8.15636	17.7113	2.00253	3.6981	7.80525e-10	8.16766e-08	2.70786	0.00089837	0.0547828	Acap1	ArfGAP with coiled-coil, ankyrin repeat and PH domains 1 [Source:MGI Symbol;Acc:MGI:2388270]	11:-:69881567-69895539	ENSMUSG00000001588	11:-:69881567-69895539	216859	Q8K2H4,Q8CI47
ENSMUSG00000026573	76.5312	20.0708	26.3269	28.9969	2.23191	36.7923	3.45325	0	0	0	0	0	7.7797	8.40687e-10	8.74846e-08	5.93044	0.000506944	0.0376177	Xcl1	chemokine (C motif) ligand 1 [Source:MGI Symbol;Acc:MGI:104593]	1:-:164931644-164935527	ENSMUSG00000026573	1:-:164931644-164935527	16963	P47993,Q542T1
ENSMUSG00000034457	292.21	321.133	852.492	104.389	218.727	386.319	136.979	293.862	43.066	29.9066	46.0495	52.5663	3.18645	8.43393e-10	8.74846e-08	2.5797	5.20859e-15	3.20797e-11	Eda2r	ectodysplasin A2 receptor [Source:MGI Symbol;Acc:MGI:2442860]	X:-:97333840-97377216	ENSMUSG00000034457	X:-:97333840-97377216	245527	Q8BJS6,Q8BX35,Q3KP88
ENSMUSG00000024610	53804.1	10981.1	58818.2	13561.3	2820.02	36729.9	1944.18	5133.03	541.831	1396.1	2326.09	251.818	4.92512	8.50713e-10	8.78246e-08	3.36825	NA	NA	Cd74	CD74 antigen (invariant polypeptide of major histocompatibility complex, class II antigen-associated) [Source:MGI Symbol;Acc:MGI:96534]	18:+:60803848-60812646	ENSMUSG00000024610	18:+:60803848-60812646	16149	P04441,Q545Y5
ENSMUSG00000029759	598.335	301.062	545.344	278.37	113.827	292.294	157.698	198.334	86.1321	115.548	133.425	73.0922	2.08714	8.54066e-10	8.78246e-08	0.9113	0.00373063	0.144282	Pon3	paraoxonase 3 [Source:MGI Symbol;Acc:MGI:106686]	6:-:5220852-5256286	ENSMUSG00000029759	6:-:5220852-5256286	269823	Q62087,H3BL07,H3BKW4,D6RJ12
MSTRG.43418	1499.58	1038.96	2215.22	511.506	393.932	1826.33	391.368	684.162	209.321	323.535	247.959	153.694	2.49736	8.67283e-10	8.87993e-08	1.82008	0.001346	0.0728791	Gm18852|Gm4070	predicted gene, 18852 [Source:MGI Symbol;Acc:MGI:5011037]|predicted gene 4070 [Source:MGI Symbol;Acc:MGI:3782245]	7:-:105895139-105953967	ENSMUSG00000099241|ENSMUSG00000078606	7:-:105924996-105928591|7:-:105895139-105953967	100417829|100042856	Q8BNW0|Q80SU7,H3BL64
ENSMUSG00000047180	633.121	305.785	772.257	375.8	138.379	384.275	140.432	223.808	66.1013	77.4854	154.679	44.0556	2.61691	8.88793e-10	9.06111e-08	1.38307	0.00102018	0.0608549	Neurl3	neuralized E3 ubiquitin protein ligase 3 [Source:MGI Symbol;Acc:MGI:2429944]	1:-:36264597-36274679	ENSMUSG00000047180	1:-:36264597-36274679	214854	A0A087WP78
ENSMUSG00000060981	662.557	99.1735	275.806	387.399	55.7978	136.949	33.3814	88.2496	47.0722	36.7036	57.857	38.048	2.9923	9.66743e-10	9.81368e-08	0.814235	0.0408748	0.544107	Hist1h4h	histone cluster 1, H4h [Source:MGI Symbol;Acc:MGI:2448427]	13:+:23531050-23531522	ENSMUSG00000060981	13:+:23531050-23531522	102641229,69386	P62806,B2RTM0
ENSMUSG00000047867	652.923	334.12	633.1	330.565	151.77	618.315	169.209	200.154	128.197	135.939	158.221	97.1225	1.91575	1.02103e-09	1.03207e-07	1.13669	0.00663321	0.203688	Gimap6	GTPase, IMAP family member 6 [Source:MGI Symbol;Acc:MGI:1918876]	6:-:48701582-48708225	ENSMUSG00000047867	6:-:48701582-48708225	231931	A0A0N4SW08,Q8K349,D3Z3H3
ENSMUSG00000026395	2955.28	1486.42	4048.08	1074.05	595.92	2467.13	547.915	988.941	369.567	429.568	559.678	195.246	2.62353	1.1227e-09	1.13002e-07	1.56672	0.00667196	0.203688	Ptprc	protein tyrosine phosphatase, receptor type, C [Source:MGI Symbol;Acc:MGI:97810]	1:-:138062861-138175708	ENSMUSG00000026395	1:-:138062861-138175708	19264	Q05C79,A0A0A6YWF2,S4R1S4,S4R2P1,S4R2V2,S4R2V1,S4R1M0
ENSMUSG00000001348	266.521	152.302	407.441	120.627	24.551	194.182	55.2519	104.626	38.0584	25.8285	54.3147	34.0429	2.63806	1.18126e-09	1.18395e-07	1.31696	0.0127161	0.29998	Acp5	acid phosphatase 5, tartrate resistant [Source:MGI Symbol;Acc:MGI:87883]	9:-:22126731-22135746	ENSMUSG00000001348	9:-:22126731-22135746	11433	Q05117
ENSMUSG00000005947	217.819	114.522	241.957	82.3512	31.2468	114.465	51.7987	68.2342	37.0568	23.1097	25.9766	25.5322	2.55665	1.23524e-09	1.23286e-07	1.25197	0.00240893	0.106931	Itgae	integrin alpha E, epithelial-associated [Source:MGI Symbol;Acc:MGI:1298377]	11:+:73090583-73147446	ENSMUSG00000005947	11:+:73090583-73147446	16407	Q99MV0,Q60677,Q8BS01
MSTRG.29679	1653.72	700.118	773.511	1107.68	454.194	759.352	460.433	575.897	337.517	224.3	269.212	332.419	1.86318	1.25943e-09	1.25173e-07	0.947346	6.66521e-06	0.00164204	Hist2h3c1|Hist2h2aa1|Gm20634	histone cluster 2, H3c1 [Source:MGI Symbol;Acc:MGI:2448355]|histone cluster 2, H2aa1 [Source:MGI Symbol;Acc:MGI:96097]|predicted gene 20634 [Source:MGI Symbol;Acc:MGI:5313081]	3:+:96245497-96248509	ENSMUSG00000093769|ENSMUSG00000064220|ENSMUSG00000070392	3:+:96246685-96248504|3:+:96245497-96246082|3:+:96245554-96248509	15077|667728,15267|-	P84228,B9EI85|Q6GSS7,B2RWH3|-
ENSMUSG00000081769	166.977	44.8642	107.815	59.1537	27.8989	69.4965	5.75541	28.2035	8.01228	8.15636	15.3498	7.00884	3.32901	1.31951e-09	1.30598e-07	1.79034	0.00577318	0.188631	Gm12216	predicted gene 12216 [Source:MGI Symbol;Acc:MGI:3650088]	11:-:53783418-53859256	ENSMUSG00000081769	11:-:53783418-53859256	622459	A8Y5C0,A8Y5C2,A8Y5C1
ENSMUSG00000024778	530.902	221.96	542.837	248.214	147.306	252.436	157.698	143.747	88.1351	70.6884	102.726	50.5638	2.31452	1.40807e-09	1.38785e-07	1.18014	3.72791e-05	0.00592521	Fas	Fas (TNF receptor superfamily member 6) [Source:MGI Symbol;Acc:MGI:95484]	19:+:34290659-34327770	ENSMUSG00000024778	19:+:34290659-34327770	14102	A1Y9B2,Q8C350,P25446
ENSMUSG00000036594	18005.7	3305.78	20222.9	4310.1	992.085	12385.7	603.167	1796.83	125.192	415.974	717.899	88.1111	5.08978	1.41518e-09	1.3891e-07	3.55054	0.000773619	0.0501549	H2-Aa	histocompatibility 2, class II antigen A, alpha [Source:MGI Symbol;Acc:MGI:95895]	17:-:34282744-34287827	ENSMUSG00000036594	17:-:34282744-34287827	14960	G3UWR9,P14434
ENSMUSG00000026068	132.725	61.3931	137.903	91.6302	14.5074	147.169	13.813	78.2419	9.01382	24.4691	7.08453	4.00505	3.32344	1.44909e-09	1.41653e-07	2.54802	0.00114193	0.0651219	Il18rap	interleukin 18 receptor accessory protein [Source:MGI Symbol;Acc:MGI:1338888]	1:+:40515362-40551705	ENSMUSG00000026068	1:+:40515362-40551705	16174	Q8C6U0,Q9Z2B1,Q0VBK3
ENSMUSG00000079547	1376.49	288.075	1251.16	433.794	166.277	832.937	78.2736	180.138	62.0952	100.595	164.125	46.0581	3.1739	1.49166e-09	1.45216e-07	1.75688	0.0247339	0.428367	H2-DMb1	histocompatibility 2, class II, locus Mb1 [Source:MGI Symbol;Acc:MGI:95922]	17:+:34153072-34160230	ENSMUSG00000079547	17:+:34153072-34160230	14999	Q31094
ENSMUSG00000034652	714.469	195.986	1011.71	280.69	132.799	263.678	130.072	203.793	58.0891	55.7351	109.81	59.5751	2.96204	1.53166e-09	1.48502e-07	1.37416	9.78144e-06	0.00205962	Cd300a	CD300A antigen [Source:MGI Symbol;Acc:MGI:2443411]	11:+:114890041-114904654	ENSMUSG00000034652	11:+:114890041-114904654	217303	Q8K4V8,Q6SJQ0
MSTRG.51081	81.3478	34.2385	129.127	55.6741	17.8553	30.6602	34.5325	30.0231	4.00614	2.71879	8.26529	9.01137	3.58911	1.60331e-09	1.54818e-07	2.15718	1.28169e-05	0.00254644	-	-	X:.:97332330-97333478	-	-	-	-
ENSMUSG00000039013	268.127	198.347	382.368	126.427	59.1457	176.807	72.5182	81.8811	47.0722	27.1879	55.4955	17.0215	2.74591	1.63022e-09	1.56779e-07	1.42628	0.00157996	0.0809228	Siglecf	sialic acid binding Ig-like lectin F [Source:MGI Symbol;Acc:MGI:2681107]	7:+:43351341-43359531	ENSMUSG00000039013	7:+:43351341-43359531	233186	Q8BU57,Q920G3,Q80ZE2
ENSMUSG00000074677	93.1218	27.1546	178.02	13.9185	6.69574	63.3645	11.5108	27.2937	2.00307	0	2.36151	1.00126	5.86373	1.65172e-09	1.58205e-07	4.34956	2.5759e-06	0.000783456	Sirpb1c	signal-regulatory protein beta 1C [Source:MGI Symbol;Acc:MGI:3807521]	3:-:15795145-15848528	ENSMUSG00000074677	3:-:15795145-15848528	100038947	D3YXM0,E9PZC9,K7N6K7,F6UP26,E9PZD0,Q1AN90
ENSMUSG00000076526	3152.76	92.0897	8032.23	136.865	12.2755	134.905	154.245	40.9405	9.01382	4.07818	10.6268	0	8.92609	1.67911e-09	1.60183e-07	3.87904	0.000503535	0.0375912	Igkv12-98	immunoglobulin kappa variable 12-98 [Source:MGI Symbol;Acc:MGI:4439560]	6:+:68570763-68571235	ENSMUSG00000076526	6:+:68570763-68571235	435900	A0A075B5K9
ENSMUSG00000041831	42.2795	24.7934	16.2976	19.7179	12.2755	60.2985	14.9641	16.3762	0	0	0	0	7.224	1.75591e-09	1.66839e-07	7.22163	1.89258e-08	2.22026e-05	Sytl3	synaptotagmin-like 3 [Source:MGI Symbol;Acc:MGI:1933367]	17:+:6673458-6738042	ENSMUSG00000041831	17:+:6673458-6738042	101055745,83672	E0CYH1,E0CYJ1,E9PUK9,F8WHG0,E9PXV1
ENSMUSG00000023031	561.407	234.947	471.378	374.64	167.393	238.128	110.504	154.664	116.178	125.064	131.064	109.638	1.77395	1.76799e-09	1.67318e-07	0.482169	0.0462277	0.575766	Cela1	chymotrypsin-like elastase family, member 1 [Source:MGI Symbol;Acc:MGI:95314]	15:-:100674425-100687920	ENSMUSG00000023031	15:-:100674425-100687920	109901	Q8CF10,Q91X79
ENSMUSG00000032094	409.95	100.354	184.289	172.822	14.5074	228.93	13.813	33.6622	3.00461	9.51575	20.0728	0	4.79605	1.84667e-09	1.7407e-07	3.17959	0.0175109	0.355507	Cd3d	CD3 antigen, delta polypeptide [Source:MGI Symbol;Acc:MGI:88331]	9:+:44981793-44987052	ENSMUSG00000032094	9:+:44981793-44987052	12500	B0L6U8,P04235,Q3U4T1
ENSMUSG00000003283	944.063	453.365	1080.66	395.518	238.815	676.569	153.094	286.584	175.269	149.533	194.825	111.641	2.19022	1.93679e-09	1.81259e-07	1.10528	0.0048129	0.167914	Hck	hemopoietic cell kinase [Source:MGI Symbol;Acc:MGI:96052]	2:+:153108468-153151441	ENSMUSG00000003283	2:+:153108468-153151441	15162	P08103,F6UND7
ENSMUSG00000021322	295.956	95.6316	644.383	74.2321	30.1308	164.543	37.9857	126.461	13.02	21.7503	29.5189	7.00884	3.9843	1.93819e-09	1.81259e-07	2.36567	5.34442e-05	0.00752372	Aoah	acyloxyacyl hydrolase [Source:MGI Symbol;Acc:MGI:1350928]	13:+:20794119-21024252	ENSMUSG00000021322	13:+:20794119-21024252	27052	Q4FK10,O35298
ENSMUSG00000016256	13234.5	5123.96	15392.5	5987.28	2337.93	6344.63	2185.91	3411.71	1896.91	1957.53	2831.45	1157.96	2.34129	2.06542e-09	1.924e-07	0.864671	0.062254	0.656344	Ctsz	cathepsin Z [Source:MGI Symbol;Acc:MGI:1891190]	2:-:174427493-174439039	ENSMUSG00000016256	2:-:174427493-174439039	64138	Q9ES94,Q9WUU7,Q545I6
MSTRG.9126	3643.53	4445.1	5939.86	1123.92	1536.67	5657.84	1258.13	2730.28	719.103	825.151	743.876	514.649	2.43524	2.13958e-09	1.9853e-07	1.99687	6.50222e-05	0.00847559	Rnf213	ring finger protein 213 [Source:MGI Symbol;Acc:MGI:1289196]	11:+:119393078-119487423	ENSMUSG00000070327	11:+:119393100-119487418	672511	O55132,F7A6H4,E9Q555,Q3U0U2
MSTRG.41186	518.057	159.386	671.964	173.981	65.8414	54.1664	147.339	142.837	51.0783	54.3757	30.6996	65.0821	2.91521	2.2992e-09	2.12511e-07	1.01806	0.00709172	0.211211	-	-	7:+:19696271-19697085	-	-	-	-
ENSMUSG00000008461	95.2626	23.6127	90.2638	27.837	8.92765	35.7703	4.60433	10.9175	2.00307	0	0	0	6.96465	2.4127e-09	2.21361e-07	4.97719	3.97045e-05	0.00615195	Fut1	fucosyltransferase 1 [Source:MGI Symbol;Acc:MGI:109375]	7:+:45617606-45621059	ENSMUSG00000008461	7:+:45617606-45621059	14343	Q32MG3,P97327
MSTRG.14354	4668.94	3147.58	4623.51	2469.38	1744.24	3353.21	1746.19	2357.26	1360.09	1431.44	1499.56	1283.62	1.4198	2.4136e-09	2.21361e-07	0.723511	0.00038715	0.0307672	Irf9|Rnf31	interferon regulatory factor 9 [Source:MGI Symbol;Acc:MGI:107587]|ring finger protein 31 [Source:MGI Symbol;Acc:MGI:1934704]	14:+:55591708-55610030	ENSMUSG00000002325|ENSMUSG00000047098	14:+:55603571-55610030|14:+:55591708-55603693	16391|268749	Q61179,E9PZJ2,E9Q8M6|Q6WIZ9,D6RFE2,F6XVP7
ENSMUSG00000030157	822.041	218.418	401.173	491.788	103.784	438.441	184.173	219.259	110.169	81.5636	121.618	66.584	2.35355	2.63943e-09	2.41143e-07	1.3203	0.000727863	0.0480741	Clec2d	C-type lectin domain family 2, member d [Source:MGI Symbol;Acc:MGI:2135589]	6:+:129180615-129186534	ENSMUSG00000030157	6:+:129180615-129186534	93694	Q91V08,F5BFH0
ENSMUSG00000027315	454.906	302.243	455.08	214.577	147.306	238.128	123.166	265.659	127.195	81.5636	66.1223	56.0707	2.1139	2.73291e-09	2.48726e-07	1.23334	0.000226836	0.0220883	Spint1	serine protease inhibitor, Kunitz type 1 [Source:MGI Symbol;Acc:MGI:1338033]	2:+:119237362-119249527	ENSMUSG00000027315	2:+:119237362-119249527	20732	Q9D3K4,Q9R097
ENSMUSG00000076666	97.4033	90.909	342.25	30.1568	55.7978	559.038	36.8346	17.286	1.00154	9.51575	5.90378	0	5.21568	3.03732e-09	2.75376e-07	5.39741	0.000112662	0.0129699	Ighv14-4	immunoglobulin heavy variable 14-4 [Source:MGI Symbol;Acc:MGI:4439765]	12:-:114176438-114176867	ENSMUSG00000076666	12:-:114176438-114176867	629826	A0A075B5S3
MSTRG.2194	342.517	194.805	441.29	114.828	32.3627	293.316	21.8706	70.9636	11.0169	14.9533	24.7959	0	4.46786	3.06003e-09	2.7638e-07	3.05822	0.0125646	0.299408	Lax1	lymphocyte transmembrane adaptor 1 [Source:MGI Symbol;Acc:MGI:2443362]	1:-:133679061-133692476	ENSMUSG00000051998	1:-:133679091-133690108	240754	A0A087WQ47,Q8BHB3
ENSMUSG00000037548	234.945	73.1995	144.171	64.9531	14.5074	198.27	12.6619	42.7601	15.023	25.8285	9.44604	11.5145	3.09552	3.13448e-09	2.81318e-07	2.1304	0.00591078	0.189844	H2-DMb2	histocompatibility 2, class II, locus Mb2 [Source:MGI Symbol;Acc:MGI:95923]	17:+:34143307-34151553	ENSMUSG00000037548	17:+:34143307-34151553	15000	F7AD18,Q31099
MSTRG.17393	350.01	90.909	521.524	64.9531	34.5946	561.082	35.6835	76.4223	12.0184	0	23.6151	11.0139	4.45457	3.13839e-09	2.81318e-07	3.92055	0.00105015	0.0618935	Ciita	class II transactivator [Source:MGI Symbol;Acc:MGI:108445]	16:+:10488178-10528945	ENSMUSG00000022504	16:+:10488178-10527564	12265	Q3U2F8,P79621,Q3U5G4
ENSMUSG00000036905	26835.7	9521.84	27108	11423.6	3579.99	12834.4	3514.25	5249.49	3398.21	2917.26	5381.88	1646.08	2.48886	3.18833e-09	2.8472e-07	0.91615	0.13231	0.834358	C1qb	complement component 1, q subcomponent, beta polypeptide [Source:MGI Symbol;Acc:MGI:88224]	4:-:136880129-136886187	ENSMUSG00000036905	4:-:136880129-136886187	12260	Q3US82,P14106
ENSMUSG00000076587	747.115	85.0058	135.396	83.5111	12.2755	131.839	19.5684	1499.33	3.00461	12.2345	2.36151	1.50189	5.84627	3.53308e-09	3.14325e-07	6.47584	3.90819e-06	0.00105805	Igkv6-20	immunoglobulin kappa variable 6-20 [Source:MGI Symbol;Acc:MGI:1330836]	6:-:70335841-70336507	ENSMUSG00000076587	6:-:70335841-70336507	108024	-
ENSMUSG00000094433	1718.47	700.118	3127.89	156.583	59.1457	477.278	100.144	102.806	37.0568	14.9533	23.6151	1.00126	6.22554	3.71287e-09	3.29088e-07	3.27941	0.00094087	0.056812	Igkv5-43	immunoglobulin kappa chain variable 5-43 [Source:MGI Symbol;Acc:MGI:4943320]	6:-:69823355-69823943	ENSMUSG00000094433	6:-:69823355-69823943	381783	A0A0B4J1J2
ENSMUSG00000026770	127.374	68.4769	104.054	51.0346	27.8989	160.455	21.8706	32.7524	5.00768	10.8751	2.36151	16.0202	3.29932	3.77429e-09	3.33288e-07	2.79115	0.000185533	0.0191209	Il2ra	interleukin 2 receptor, alpha chain [Source:MGI Symbol;Acc:MGI:96549]	2:+:11642807-11693193	ENSMUSG00000026770	2:+:11642807-11693193	16184	Q8C2H9,Q3THW2,P01590
ENSMUSG00000024678	111.318	21.2515	95.2785	25.5173	27.8989	57.2324	18.4173	14.5566	0	4.07818	0	2.00253	5.40874	4.02229e-09	3.53872e-07	4.29997	2.65849e-07	0.00015594	Ms4a4d	membrane-spanning 4-domains, subfamily A, member 4D [Source:MGI Symbol;Acc:MGI:1913857]	19:+:11536801-11558467	ENSMUSG00000024678	19:+:11536801-11558467	66607	Q99N05
ENSMUSG00000010142	572.646	277.45	833.687	200.659	104.9	337.263	105.9	164.672	91.1397	78.8448	92.0989	46.5587	2.61635	4.41692e-09	3.86009e-07	1.21629	0.00198827	0.0949284	Tnfrsf13b	tumor necrosis factor receptor superfamily, member 13b [Source:MGI Symbol;Acc:MGI:1889411]	11:+:61126755-61149372	ENSMUSG00000010142	11:+:61126755-61149372	57916	B1ATI4,Q9ET35,B1ATI3
ENSMUSG00000023992	6204.38	2242.03	6089.05	2933.33	950.794	2234.11	896.693	1247.32	838.285	818.354	1297.65	410.518	2.37724	4.42008e-09	3.86009e-07	0.664138	0.146405	0.853961	Trem2	triggering receptor expressed on myeloid cells 2 [Source:MGI Symbol;Acc:MGI:1913150]	17:+:48346401-48354147	ENSMUSG00000023992	17:+:48346401-48354147	83433	Q3U2Q4,Q99NH8
ENSMUSG00000018920	1741.49	590.318	1775.19	501.067	183.017	878.927	291.224	340.261	158.243	186.237	214.897	52.0657	2.91899	4.80347e-09	4.17955e-07	1.47285	0.0184269	0.363326	Cxcl16	chemokine (C-X-C motif) ligand 16 [Source:MGI Symbol;Acc:MGI:1932682]	11:-:70453983-70459984	ENSMUSG00000018920	11:-:70453983-70459984	66102	Q6ZQM1,I7HIQ2,Q8BSU2
ENSMUSG00000030149	172.864	61.3931	139.157	35.9562	17.8553	180.895	8.05758	23.6545	11.0169	10.8751	10.6268	3.00379	3.58157	5.20902e-09	4.51588e-07	2.725	0.00138402	0.0742846	Klrk1	killer cell lectin-like receptor subfamily K, member 1 [Source:MGI Symbol;Acc:MGI:1196250]	6:-:129610323-129623864	ENSMUSG00000030149	6:-:129610323-129623864	27007	Q2TJJ6,Q3TCW7,O54709
ENSMUSG00000064262	195.342	172.373	235.689	86.9907	47.9861	247.326	43.7411	73.693	45.0691	24.4691	46.0495	33.5423	2.2104	5.53158e-09	4.77808e-07	1.46903	0.0066724	0.203688	Gimap8	GTPase, IMAP family member 8 [Source:MGI Symbol;Acc:MGI:2685303]	6:+:48647234-48660875	ENSMUSG00000064262	6:+:48647234-48660875	243374	A0A0R3P9C7,Q75N62
ENSMUSG00000024679	842.913	299.882	1060.6	278.37	116.059	363.835	162.303	203.793	94.1443	96.5169	127.522	44.0556	2.78325	5.6218e-09	4.83841e-07	1.23458	0.00133172	0.0722651	Ms4a6d	membrane-spanning 4-domains, subfamily A, member 6D [Source:MGI Symbol;Acc:MGI:1916024]	19:-:11586604-11604849	ENSMUSG00000024679	19:-:11586604-11604849	68774	Q2TVW7,F6V7U2
ENSMUSG00000034634	344.658	72.0188	136.649	121.787	13.3915	170.675	19.5684	38.2112	7.01075	21.7503	18.8921	2.50316	3.80691	5.69933e-09	4.88743e-07	2.30606	0.0040095	0.151577	Ly6d	lymphocyte antigen 6 complex, locus D [Source:MGI Symbol;Acc:MGI:96881]	15:-:74762056-74763620	ENSMUSG00000034634	15:-:74762056-74763620	17068	P35459
ENSMUSG00000087107	636.333	99.1735	452.573	220.377	41.2904	188.049	29.9281	68.2342	22.0338	16.3127	56.6762	5.50695	3.82688	5.73505e-09	4.90037e-07	1.72228	0.00910451	0.24672	AI662270	expressed sequence AI662270 [Source:MGI Symbol;Acc:MGI:2144254]	11:+:83223576-83226604	ENSMUSG00000087107	11:+:83223576-83226604	100043636	-
ENSMUSG00000023947	547.492	296.34	452.573	235.455	136.147	345.439	127.77	197.424	114.175	95.1575	113.352	122.154	1.78332	5.83622e-09	4.96894e-07	0.857089	0.00694654	0.208447	Nfkbie	nuclear factor of kappa light polypeptide gene enhancer in B cells inhibitor, epsilon [Source:MGI Symbol;Acc:MGI:1194908]	17:+:45555716-45563169	ENSMUSG00000023947	17:+:45555716-45563169	18037	Q3U9Q0,O54910
ENSMUSG00000002699	869.137	556.08	1187.22	353.762	183.017	673.503	210.648	327.524	143.22	175.362	219.62	122.154	2.17096	5.92917e-09	5.03006e-07	1.08266	0.00431548	0.157739	Lcp2	lymphocyte cytosolic protein 2 [Source:MGI Symbol;Acc:MGI:1321402]	11:+:34046920-34092295	ENSMUSG00000002699	11:+:34046920-34092295	16822	B1ATD2,B1ATD1,Q60787
ENSMUSG00000021298	101.15	60.2125	156.708	47.5549	26.7829	128.773	39.1368	30.9328	4.00614	10.8751	17.7113	7.00884	3.24357	5.96489e-09	5.04235e-07	2.54032	5.78266e-05	0.0078708	Gpr132	G protein-coupled receptor 132 [Source:MGI Symbol;Acc:MGI:1890220]	12:-:112850876-112860916	ENSMUSG00000021298	12:-:112850876-112860916	56696	Q9Z282
MSTRG.37708	546.957	302.243	378.607	214.577	130.567	297.404	62.1584	272.937	65.0998	118.267	93.2797	51.0644	2.15279	6.01744e-09	5.06234e-07	1.22941	0.00630709	0.19828	Gm20559	predicted gene, 20559 [Source:MGI Symbol;Acc:MGI:5295666]	6:-:3330747-3346128	ENSMUSG00000106734	6:-:3333194-3346128	330256	-
ENSMUSG00000093838	421.189	79.1027	45.1319	127.586	15.6234	199.292	29.9281	22.7447	3.00461	13.5939	3.54227	0	5.16457	6.03117e-09	5.06234e-07	3.78342	0.00222451	0.100909	Ighv3-1	immunoglobulin heavy variable 3-1 [Source:MGI Symbol;Acc:MGI:4439534]	12:-:113964388-113964818	ENSMUSG00000093838	12:-:113964388-113964818	780803	A0A075B5S6
ENSMUSG00000007041	3663.86	975.206	2636.46	1677.18	542.355	1423.66	565.181	822.45	468.719	440.443	638.789	276.349	2.29676	6.06358e-09	5.07163e-07	0.880746	0.00632337	0.198449	Clic1	chloride intracellular channel 1 [Source:MGI Symbol;Acc:MGI:2148924]	17:+:35049966-35058749	ENSMUSG00000007041	17:+:35049966-35058749	114584	Q3TIP8,Q9Z1Q5,Q542F1
ENSMUSG00000009585	963.329	521.841	1088.18	386.239	243.278	761.396	311.943	292.952	154.236	176.721	219.62	95.12	2.20191	6.68971e-09	5.5757e-07	1.32316	0.000356157	0.0293677	Apobec3	apolipoprotein B mRNA editing enzyme, catalytic polypeptide 3 [Source:MGI Symbol;Acc:MGI:1933111]	15:+:79891659-79915906	ENSMUSG00000009585	15:+:79891659-79915906	80287	G3KG22,Q99J72,Q3U5C5,H3BJ44,H3BJQ3,H3BKS1,Q3TI69,H3BJL0,H3BJJ6,H3BJD1,H3BKS5,E9QMH1,H3BKE5,H3BL97
ENSMUSG00000070501	74.3904	38.961	58.9222	17.3981	4.46382	69.4965	6.90649	34.572	0	2.71879	2.36151	0	5.56043	6.81583e-09	5.66095e-07	4.74075	4.39088e-05	0.00659725	BC094916	cDNA sequence BC094916 [Source:MGI Symbol;Acc:MGI:3584522]	1:-:173519717-173535957	ENSMUSG00000070501	1:-:173519717-173535957	545384	A0A0R4J1R5,Q504N7,E9QL87,E9PVL3
ENSMUSG00000105646	55.659	24.7934	61.4295	40.5957	12.2755	31.6822	11.5108	4.54895	0	0	3.54227	0	5.98346	7.06128e-09	5.84438e-07	4.32286	0.000174371	0.0181764	Gm43291	predicted gene 43291 [Source:MGI Symbol;Acc:MGI:5663428]	6:+:70719074-70740554	ENSMUSG00000105646	6:+:70719074-70740554	-	-
ENSMUSG00000063286	870.208	999.999	1872.97	334.044	277.873	1429.79	349.929	563.16	142.218	183.518	221.982	75.5954	2.71362	7.31867e-09	6.03638e-07	2.07475	0.000568296	0.0406993	Gm8995	predicted gene 8995 [Source:MGI Symbol;Acc:MGI:3644223]	7:-:106504239-106511671	ENSMUSG00000063286	7:-:106504239-106511671	668139	Q8C9P2
MSTRG.16378	354.826	72.0188	196.825	104.389	15.6234	126.729	26.4749	63.6853	3.00461	12.2345	24.7959	2.00253	4.16555	7.44929e-09	6.12285e-07	2.5123	0.001113	0.0641896	Apol9b	apolipoprotein L 9b [Source:MGI Symbol;Acc:MGI:1919148]	15:+:77729091-77736381	ENSMUSG00000068246	15:+:77729121-77736381	71898	Q6PF90,Q8C7I4
MSTRG.29988	329.138	208.973	235.689	196.019	82.5807	172.719	52.9498	83.7006	58.0891	67.9696	103.906	68.0859	1.71118	7.48481e-09	6.13083e-07	0.399789	0.281246	0.958388	Tmigd3|Adora3	transmembrane and immunoglobulin domain containing 3 [Source:MGI Symbol;Acc:MGI:5604098]|adenosine A3 receptor [Source:MGI Symbol;Acc:MGI:104847]	3:+:105870858-105924042	ENSMUSG00000074344|ENSMUSG00000000562	3:+:105870903-105924042|3:+:105870858-105908926	69296|69296,11542	A0A0G2JEA6,A0A0G2JE84,G3X8R9|Q99P16,Q3U4C5,Q497R5
ENSMUSG00000026946	916.768	329.398	703.306	450.032	227.655	359.747	229.065	230.177	141.217	150.893	199.548	132.167	1.94777	7.87862e-09	6.43123e-07	0.752893	0.000585374	0.0414405	Nmi	N-myc (and STAT) interactor [Source:MGI Symbol;Acc:MGI:1928368]	2:-:51948487-51973494	ENSMUSG00000026946	2:-:51948487-51973494	64685	O35309,B7ZD12,B7ZD13
MSTRG.46106	495.044	234.947	530.3	388.559	114.943	369.967	97.842	116.453	80.1228	76.126	158.221	103.631	1.98043	7.96236e-09	6.47732e-07	0.742457	0.0873323	0.736569	Snx20	sorting nexin 20 [Source:MGI Symbol;Acc:MGI:1918857]	8:-:88626023-88636128	ENSMUSG00000031662	8:-:88626828-88636128	71607	A0A0R4J0D0,Q9D2Y5
MSTRG.35005	33.1813	33.0578	35.1026	25.5173	108.248	43.9463	82.8779	76.4223	99.152	93.7981	118.076	87.6105	-1.64478528858656	9.57315e-09	7.76111e-07	-0.355146903395104	0.258768	0.947708	-	-	5:+:35885420-35889464	-	-	-	-
ENSMUSG00000023274	147.71	131.051	298.372	47.5549	53.5659	258.568	40.2879	79.1517	24.0369	24.4691	11.8076	8.51074	3.20503	1.09384e-08	8.8131e-07	2.67036	9.5532e-06	0.0020289	Cd4	CD4 antigen [Source:MGI Symbol;Acc:MGI:88335]	6:-:124864692-124888221	ENSMUSG00000023274	6:-:124864692-124888221	12504	O55054,P06332,Q3TSV7
ENSMUSG00000040428	345.193	239.669	344.758	104.389	52.4499	226.886	62.1584	138.288	45.0691	32.6254	73.2068	28.0354	2.54098	1.0945e-08	8.8131e-07	1.43223	0.00315423	0.128019	Plekha4	pleckstrin homology domain containing, family A (phosphoinositide binding specific) member 4 [Source:MGI Symbol;Acc:MGI:1916467]	7:+:45526330-45554229	ENSMUSG00000040428	7:+:45526330-45554229	69217	D3YW21,E9QJX8,D3Z3Y7,E9PUJ9,D3YVL5
ENSMUSG00000021025	2518.57	1297.52	2526.13	2106.34	1025.56	1411.39	1048.64	1109.94	829.271	821.073	884.386	667.342	1.4009	1.1042e-08	8.86121e-07	0.524046	0.000282264	0.0254507	Nfkbia	nuclear factor of kappa light polypeptide gene enhancer in B cells inhibitor, alpha [Source:MGI Symbol;Acc:MGI:104741]	12:-:55489411-55492647	ENSMUSG00000021025	12:-:55489411-55492647	18035	Q9Z1E3
ENSMUSG00000021423	5932.5	2321.13	5062.3	2934.49	1050.11	2717.52	905.902	1387.43	946.451	736.791	1368.5	427.039	2.22485	1.13557e-08	9.08224e-07	0.801536	0.117173	0.806564	Ly86	lymphocyte antigen 86 [Source:MGI Symbol;Acc:MGI:1321404]	13:+:37345345-37419036	ENSMUSG00000021423	13:+:37345345-37419036	17084	O88188
ENSMUSG00000099757	356.967	146.399	551.612	84.671	66.9574	296.382	34.5325	83.7006	27.0415	20.3909	54.3147	17.5221	3.26601	1.146e-08	9.13495e-07	2.02308	0.000709784	0.0473882	BE692007	expressed sequence BE692007 [Source:MGI Symbol;Acc:MGI:3035348]	19:-:11470166-11484578	ENSMUSG00000099757	19:-:11470166-11484578	100504727	-
ENSMUSG00000005696	96.3329	35.4191	40.1173	61.4735	21.2032	68.4745	17.2662	20.9252	8.01228	8.15636	8.26529	6.00758	2.97704	1.17146e-08	9.30665e-07	2.09329	0.00035426	0.0293677	Sh2d1a	SH2 domain containing 1A [Source:MGI Symbol;Acc:MGI:1328352]	X:+:42502453-42529330	ENSMUSG00000005696	X:+:42502453-42529330	20400	W0BZ77,S4R2F6
ENSMUSG00000032359	4503.56	1665.88	4580.89	2025.14	678.501	2053.21	640.002	1092.66	609.935	611.727	1000.1	324.409	2.32832	1.20108e-08	9.4907e-07	0.811045	0.103511	0.77723	Ctsh	cathepsin H [Source:MGI Symbol;Acc:MGI:107285]	9:+:90054152-90076089	ENSMUSG00000032359	9:+:90054152-90076089	13036	Q922Q7,A0A087WR20,D3Z437,D7UEQ9,P49935,D3YVI3
ENSMUSG00000096078	9.09811	390.791	137.903	17.3981	2.23191	113.443	1.15108	3.63916	0	1.35939	4.72302	0.500631	6.5021	1.20611e-08	9.4907e-07	4.24788	0.00880602	0.241856	Ighv1-62-2	immunoglobulin heavy variable 1-62-2 [Source:MGI Symbol;Acc:MGI:3644968]	12:-:115446409-115446869	ENSMUSG00000096078	12:-:115446409-115446869	238448	A0A075B680
MSTRG.44017	1075.18	350.649	826.165	717.964	169.625	482.388	173.813	266.568	198.304	175.362	239.693	120.652	2.02116	1.20661e-08	9.4907e-07	0.578235	0.0932897	0.75776	Pycard	PYD and CARD domain containing [Source:MGI Symbol;Acc:MGI:1931465]	7:-:127958496-127993867	ENSMUSG00000030793	7:-:127989708-127993867	66824	A0A0U1RQ20,Q9EPB4,Q54AA2
MSTRG.31518	777.621	663.518	687.008	708.685	1298.97	1096.61	1183.31	1319.19	1263.94	1158.2	1166.59	1330.18	-0.793429167862571	1.21805e-08	9.549e-07	-0.00795010907424488	0.938835	0.999397	Lingo2	leucine rich repeat and Ig domain containing 2 [Source:MGI Symbol;Acc:MGI:2442298]	4:-:35696335-36951747	ENSMUSG00000045083	4:-:35706647-36951747	242384	Q8BRM5,Q3URE9,B2RQD4
MSTRG.22704	641.149	416.765	838.701	461.631	171.857	551.884	189.929	262.019	186.286	197.112	226.705	127.661	1.68178	1.27378e-08	9.95309e-07	0.676531	0.0586033	0.644184	Ccdc88b	coiled-coil domain containing 88B [Source:MGI Symbol;Acc:MGI:1925567]	19:-:6844268-6861889	ENSMUSG00000047810	19:-:6844623-6858211	78317	B2RXR1,Q4QRL3
MSTRG.19913	199.088	23.6127	36.3563	24.3574	15.6234	42.9243	9.20866	24.5643	1.00154	1.35939	3.54227	2.00253	5.17916	1.27868e-08	9.95865e-07	3.5573	1.67305e-06	0.000542333	-	-	17:-:35263674-35471175	-	-	-	-
ENSMUSG00000030560	3679.38	1754.43	4639.81	1402.29	802.372	2546.84	796.549	1393.8	655.004	583.179	792.287	330.417	2.28241	1.30081e-08	1.00978e-06	1.23129	0.0118613	0.289894	Ctsc	cathepsin C [Source:MGI Symbol;Acc:MGI:109553]	7:+:88278085-88310888	ENSMUSG00000030560	7:+:88278085-88310888	13032	Q9DCV1,D3Z220,P97821
ENSMUSG00000094694	3571.28	1216.06	8766.87	400.157	46.8701	1887.65	348.778	3007.76	33.0507	29.9066	101.545	2.00253	6.39351	1.33292e-08	1.03134e-06	4.99373	5.10449e-05	0.00722726	Ighv1-9	immunoglobulin heavy variable V1-9 [Source:MGI Symbol;Acc:MGI:4439621]	12:-:114583569-114584002	ENSMUSG00000094694	12:-:114583569-114584002	668478	A0A075B5T9
MSTRG.29883	287.928	145.218	417.47	90.4704	59.1457	332.153	57.5541	110.994	36.0553	40.7818	42.5072	17.5221	2.79812	1.37646e-08	1.06157e-06	2.04612	0.00020753	0.0206993	Ptpn22	protein tyrosine phosphatase, non-receptor type 22 (lymphoid) [Source:MGI Symbol;Acc:MGI:107170]	3:+:103857631-103912247	ENSMUSG00000027843	3:+:103859795-103912247	19260	Q3TEL9,P29352,E9QAS3
ENSMUSG00000038147	2049.75	1085.01	3501.48	867.588	430.759	1135.45	526.045	665.966	316.485	290.91	488.833	147.686	2.5947	1.49072e-08	1.14598e-06	1.15241	0.00118971	0.067224	Cd84	CD84 antigen [Source:MGI Symbol;Acc:MGI:1336885]	1:+:171839697-171890718	ENSMUSG00000038147	1:+:171839697-171890718	12523	A0A0R4J1S4,Q18PI6,E9Q9E8
ENSMUSG00000053063	347.869	92.0897	549.105	69.5926	26.7829	194.182	59.8563	68.2342	6.00921	33.9848	20.0728	5.00631	4.0587	1.51487e-08	1.16078e-06	2.46495	0.000189364	0.0193576	Clec12a	C-type lectin domain family 12, member a [Source:MGI Symbol;Acc:MGI:3040968]	6:+:129342691-129365303	ENSMUSG00000053063	6:+:129342691-129365303	232413	I3QI48,Q504P2,D3YXD8
ENSMUSG00000079505	56.1942	34.2385	99.0395	38.2759	4.46382	77.6726	14.9641	17.286	7.01075	8.15636	7.08453	4.00505	3.16607	1.54749e-08	1.18196e-06	2.15246	0.00622374	0.196807	Gm11131	predicted gene 11131 [Source:MGI Symbol;Acc:MGI:3779386]	17:-:35377021-35380292	ENSMUSG00000079505	17:-:35377021-35380292	102634822	-
ENSMUSG00000031897	9350.18	2063.75	3606.79	5297.16	1117.07	2827.9	1123.46	1509.34	1075.65	1060.33	1251.6	1130.93	2.16911	1.56807e-08	1.19384e-06	0.541937	0.0422088	0.553115	Psmb10	proteasome (prosome, macropain) subunit, beta type 10 [Source:MGI Symbol;Acc:MGI:1096380]	8:-:105935728-105938392	ENSMUSG00000031897	8:-:105935728-105938392	19171	Q4FJX8,O35955
MSTRG.19914	786.184	269.185	540.329	156.583	21.2032	61.3205	4.60433	96.4377	17.0261	2.71879	8.26529	0	5.98376	1.61089e-08	1.22253e-06	2.72563	0.0276039	0.453492	-	-	17:-:35265735-35474326	-	-	-	-
ENSMUSG00000031506	154.668	70.8382	257.001	109.028	17.8553	159.433	12.6619	61.8657	6.00921	0	24.7959	4.00505	4.1083	1.62778e-08	1.23141e-06	2.86972	0.00155788	0.0802251	Ptpn7	protein tyrosine phosphatase, non-receptor type 7 [Source:MGI Symbol;Acc:MGI:2156893]	1:+:135132700-135145317	ENSMUSG00000031506	1:+:135132700-135145317	320139	Q8BX26,Q8BUM3
ENSMUSG00000054675	3561.64	2138.13	3246.99	2047.18	1032.26	2068.54	1060.15	1366.5	971.489	1000.51	1313	878.108	1.40201	1.63978e-08	1.23655e-06	0.409992	0.0739571	0.69414	Tmem119	transmembrane protein 119 [Source:MGI Symbol;Acc:MGI:2385228]	5:-:113793729-113800516	ENSMUSG00000054675	5:-:113793729-113800516	231633	Q8R138,E0CYG1
ENSMUSG00000073412	299.702	66.1157	152.947	163.543	31.2468	149.213	21.8706	60.9559	22.0338	13.5939	40.1457	12.5158	2.96872	1.73253e-08	1.30068e-06	1.58938	0.00851766	0.236112	Lst1	leukocyte specific transcript 1 [Source:MGI Symbol;Acc:MGI:1096324]	17:-:35185095-35188439	ENSMUSG00000073412	17:-:35185095-35188439	16988	O09128,B8JJ61
ENSMUSG00000003206	234.41	151.122	229.421	110.188	43.5223	119.575	48.3455	81.8811	41.063	46.2194	57.857	26.5335	2.09895	1.73577e-08	1.30068e-06	0.792153	0.0454727	0.572733	Ebi3	Epstein-Barr virus induced gene 3 [Source:MGI Symbol;Acc:MGI:1354171]	17:+:55952623-55957021	ENSMUSG00000003206	17:+:55952623-55957021	50498	O35228,Q3U1K3
ENSMUSG00000029275	26.224	22.4321	51.4002	12.7586	0	33.7263	0	8.18811	0	0	0	0	7.33652	1.86813e-08	1.39546e-06	5.91299	0.00187595	0.0915167	Gfi1	growth factor independent 1 [Source:MGI Symbol;Acc:MGI:103170]	5:-:107716657-107726036	ENSMUSG00000029275	5:-:107716657-107726036	14581	Q8C287,H3BJM0,H3BLQ9,P70338,A1L3P3
ENSMUSG00000027995	2013.36	976.387	2776.87	773.638	370.497	1148.74	376.404	614.108	296.455	246.05	453.41	128.162	2.54291	1.93743e-08	1.44269e-06	1.16068	0.0254261	0.43621	Tlr2	toll-like receptor 2 [Source:MGI Symbol;Acc:MGI:1346060]	3:-:83836272-83841767	ENSMUSG00000027995	3:-:83836272-83841767	24088	Q8K3D9,G3X8Y8
MSTRG.29467	2228.5	451.003	1628.51	1185.39	300.192	570.28	241.727	476.73	226.347	294.988	328.25	124.157	2.4996	2.05644e-08	1.52652e-06	0.712779	0.0304713	0.475442	S100a7a|S100a6	S100 calcium binding protein A7A [Source:MGI Symbol;Acc:MGI:2687194]|S100 calcium binding protein A6 (calcyclin) [Source:MGI Symbol;Acc:MGI:1339467]	3:+:90612882-90658669	ENSMUSG00000063767|ENSMUSG00000001025	3:+:90654302-90658669|3:+:90612882-90624181	381493|20200	Q6S5I3|P14069,Q545I9
ENSMUSG00000031995	581.744	362.455	951.531	281.85	174.089	399.605	145.036	278.396	137.21	81.5636	147.594	112.642	2.1837	2.06426e-08	1.52755e-06	1.05797	0.00123295	0.0685666	St14	suppression of tumorigenicity 14 (colon carcinoma) [Source:MGI Symbol;Acc:MGI:1338881]	9:-:31089402-31131853	ENSMUSG00000031995	9:-:31089402-31131853	19143	P56677,D6RIN3
MSTRG.19795	2377.28	703.66	1964.49	926.741	299.076	1338.83	332.663	484.918	341.524	304.504	445.145	285.861	2.11805	2.14221e-08	1.58031e-06	0.835022	0.109328	0.788467	H2-DMa	histocompatibility 2, class II, locus DMa [Source:MGI Symbol;Acc:MGI:95921]	17:+:34120476-34139101	ENSMUSG00000037649	17:+:34135182-34139101	14998	Q31621
ENSMUSG00000021880	296.491	140.496	280.821	124.107	90.3924	192.138	86.3312	70.9636	51.0783	53.0163	37.7842	58.0733	2.07162	2.15035e-08	1.5814e-06	1.1311	0.00137285	0.0738462	Rnase6	ribonuclease, RNase A family, 6 [Source:MGI Symbol;Acc:MGI:1925666]	14:+:51129068-51131122	ENSMUSG00000021880	14:+:51129068-51131122	78416	W0UTF2,Q3V3L3
ENSMUSG00000095788	36.3924	9.44509	72.7125	11.5988	4.46382	20.4402	5.75541	24.5643	0	0	0	0	7.54463	2.17808e-08	1.59686e-06	6.31677	1.39383e-06	0.000499717	Sirpb1a	signal-regulatory protein beta 1A [Source:MGI Symbol;Acc:MGI:2444824]	3:-:15371653-15426520	ENSMUSG00000095788	3:-:15371653-15426520	320832	A0A0A6YYP6,A0A0A6YWR3,Q6F5F2
MSTRG.48965	1365.79	401.417	1297.54	726.083	219.843	577.435	267.051	292.042	167.256	210.706	295.189	134.169	2.23504	2.21347e-08	1.61781e-06	0.753622	0.0218981	0.403501	Mthfs|Gm29094|Bcl2a1b	5, 10-methenyltetrahydrofolate synthetase [Source:MGI Symbol;Acc:MGI:1340032]|predicted gene 29094 [Source:MGI Symbol;Acc:MGI:5579800]|B cell leukemia/lymphoma 2 related protein A1b [Source:MGI Symbol;Acc:MGI:1278326]	9:+:89199209-89377713	ENSMUSG00000066442|ENSMUSG00000100838|ENSMUSG00000089929	9:+:89210676-89377713|9:+:89199379-89215471|9:+:89199209-89207827	107885|-|12045	A0A087WPE2,D3YX55,D3Z0T4,D3YTV6,F6Q785,Q9D110,B2KF83|F6Q785|Q4FK02,Q497M6
ENSMUSG00000004296	52.9831	4.72255	31.3416	26.6772	8.92765	77.6726	0	29.1133	0	0	0	0	7.38505	2.31867e-08	1.6895e-06	7.37693	5.22528e-06	0.00135505	Il12b	interleukin 12b [Source:MGI Symbol;Acc:MGI:96540]	11:+:44400063-44414033	ENSMUSG00000004296	11:+:44400063-44414033	16160	P43432,Q3ZAX5
ENSMUSG00000033192	3511.87	1864.23	3784.81	1840.72	1113.72	1870.27	909.355	1292.81	787.207	914.871	1098.1	745.44	1.6345	2.36663e-08	1.71917e-06	0.550103	0.0127428	0.300126	Lpcat2	lysophosphatidylcholine acyltransferase 2 [Source:MGI Symbol;Acc:MGI:3606214]	8:+:92855350-92919279	ENSMUSG00000033192	8:+:92855350-92919279	270084	B2RWR2,Q8BYI6
ENSMUSG00000031838	1548.82	567.886	1666.12	614.735	219.843	968.864	216.403	440.338	156.24	205.268	317.623	88.6118	2.52231	2.48453e-08	1.79932e-06	1.26766	0.0390719	0.534467	Ifi30	interferon gamma inducible protein 30 [Source:MGI Symbol;Acc:MGI:2137648]	8:-:70762774-70766663	ENSMUSG00000031838	8:-:70762774-70766663	65972	Q9ESY9
ENSMUSG00000058715	3320.28	1327.04	3634.37	1538	544.586	2085.92	592.807	826.089	461.708	392.864	824.167	243.307	2.35455	2.50331e-08	1.8074e-06	1.07591	0.0576762	0.636609	Fcer1g	Fc receptor, IgE, high affinity I, gamma polypeptide [Source:MGI Symbol;Acc:MGI:95496]	1:-:171229572-171234365	ENSMUSG00000058715	1:-:171229572-171234365	14127	A0A0A6YVS1,P20491
MSTRG.19184	212.468	95.6316	289.596	135.706	55.7978	218.71	77.1225	83.7006	40.0614	33.9848	49.5917	21.5272	2.35212	2.53677e-08	1.82601e-06	1.59786	0.000480871	0.0362285	-	-	17:.:21474260-21478131	-	-	-	-
ENSMUSG00000003882	221.031	180.637	320.938	89.3105	75.885	264.7	79.4247	114.633	38.0584	46.2194	54.3147	27.5347	2.30287	2.7927e-08	2.00417e-06	1.70011	9.22985e-05	0.0112013	Il7r	interleukin 7 receptor [Source:MGI Symbol;Acc:MGI:96562]	15:-:9506161-9529876	ENSMUSG00000003882	15:-:9506161-9529876	16197	Q3U3Z0,P16872
ENSMUSG00000020077	2322.16	612.75	1811.54	1373.29	399.512	1075.15	337.267	557.701	318.488	451.318	399.095	212.768	2.14997	2.87611e-08	2.0578e-06	0.781637	0.024679	0.427861	Srgn	serglycin [Source:MGI Symbol;Acc:MGI:97756]	10:-:62493833-62527451	ENSMUSG00000020077	10:-:62493833-62527451	19073	E0CZH1,E0CYA5,P13609
ENSMUSG00000002111	1472.29	612.75	1278.74	785.236	291.264	780.814	308.49	381.202	291.447	241.972	350.684	130.164	2.03627	2.96157e-08	2.11259e-06	0.800408	0.0254451	0.436232	Spi1	spleen focus forming virus (SFFV) proviral integration oncogene [Source:MGI Symbol;Acc:MGI:98282]	2:+:91082390-91115756	ENSMUSG00000002111	2:+:91082390-91115756	20375	E9Q6W1,E9QAI9,P17433
ENSMUSG00000049502	1479.78	1455.73	2282.92	462.791	605.964	1833.48	482.303	830.638	342.525	338.489	327.069	223.782	2.20671	3.05089e-08	2.16978e-06	1.60899	6.40154e-06	0.00159301	Dtx3l	deltex 3-like, E3 ubiquitin ligase [Source:MGI Symbol;Acc:MGI:2656973]	16:-:35926511-35939151	ENSMUSG00000049502	16:-:35926511-35939151	209200	I6L9G8,Q3UIR3
MSTRG.21414	0	99.1735	0	0	0	0	0	66.4146	0	0	0	0	20.3822	3.07442e-08	2.17999e-06	19.7244	8.49681e-08	7.21818e-05	-	-	18:+:32271173-32273924	-	-	-	-
MSTRG.43924	220.495	179.457	424.992	54.5142	29.0149	461.948	54.1009	39.121	12.0184	25.8285	38.9649	7.50947	3.40818	3.10513e-08	2.19522e-06	2.80266	0.00476171	0.167914	Spn	sialophorin [Source:MGI Symbol;Acc:MGI:98384]	7:-:127132232-127144592	ENSMUSG00000051457	7:-:127132232-127137823	20737	A0A0U1RNN5,P15702,Q544C5
ENSMUSG00000041538	232.269	122.786	239.45	93.95	44.6382	188.049	46.0433	47.3091	24.0369	36.7036	51.9532	25.0316	2.33908	3.19749e-08	2.2538e-06	1.25407	0.0169822	0.350104	H2-Ob	histocompatibility 2, O region beta locus [Source:MGI Symbol;Acc:MGI:95925]	17:+:34238903-34245907	ENSMUSG00000041538	17:+:34238903-34245907	15002	E9Q479,O35424,G3UY15
MSTRG.48660	0	0	0	100.909	0	49.0564	0	0	0	0	0	0	20.3413	3.27385e-08	2.3008e-06	6.13749	0.0957246	0.764283	-	-	9:+:73036844-73038608	-	-	-	-
MSTRG.43434	256.353	574.97	1009.2	59.1537	157.35	754.242	59.8563	187.417	60.0921	31.266	49.5917	17.0215	3.59311	3.2852e-08	2.30196e-06	2.87914	0.000271301	0.0250178	Gm1966	predicted gene 1966 [Source:MGI Symbol;Acc:MGI:3584360]	7:-:106594873-106604035	ENSMUSG00000073902	7:-:106596743-106604035	434223	Q3TA32
ENSMUSG00000021356	355.361	276.269	690.769	73.0722	66.9574	394.495	71.3671	121.912	15.023	67.9696	33.0611	17.0215	3.40813	3.40466e-08	2.37866e-06	2.31797	0.000131464	0.0144587	Irf4	interferon regulatory factor 4 [Source:MGI Symbol;Acc:MGI:1096873]	13:+:30749226-30766927	ENSMUSG00000021356	13:+:30749226-30766927	16364	Q64287,Q5SUZ5
ENSMUSG00000050063	6050.24	2010.62	5264.14	2375.43	1069.09	3022.08	829.93	1290.08	830.273	1094.31	1164.22	962.714	1.95475	3.44931e-08	2.40278e-06	0.61666	0.147679	0.853961	Klk6	kallikrein related-peptidase 6 [Source:MGI Symbol;Acc:MGI:1343166]	7:+:43824499-43832030	ENSMUSG00000050063	7:+:43824499-43832030	19144	Q91Y82,H3BKZ6
MSTRG.19866	641.149	550.177	1285.01	288.809	168.509	567.214	163.454	185.597	135.207	154.971	164.125	69.5878	2.40487	3.46166e-08	2.40433e-06	1.05609	0.0121066	0.293272	-	-	17:-:34996720-35001433	-	-	-	-
ENSMUSG00000045679	754.608	364.817	1366.49	236.615	212.032	566.192	191.08	276.576	111.17	76.126	153.498	66.0834	2.7449	3.49127e-08	2.41783e-06	1.61983	1.57269e-05	0.00291862	Pqlc3	PQ loop repeat containing [Source:MGI Symbol;Acc:MGI:2444067]	12:-:16988648-17000408	ENSMUSG00000045679	12:-:16988648-17000408	217430	Q3UU83,Q8C259,Q8C6U2
ENSMUSG00000026094	1136.73	605.667	1099.46	685.487	468.701	837.025	393.67	484.008	325.499	326.254	368.396	313.896	1.40458	3.50475e-08	2.42011e-06	0.712125	0.00191978	0.0927508	Stk17b	serine/threonine kinase 17b (apoptosis-inducing) [Source:MGI Symbol;Acc:MGI:2138162]	1:-:53755506-53785224	ENSMUSG00000026094	1:-:53755506-53785224	98267	A0A087WPR0,Q8BG48
MSTRG.8328	98.4737	87.3671	126.62	23.1975	20.0872	128.773	19.5684	30.9328	8.01228	0	10.6268	2.00253	4.04994	3.53619e-08	2.43475e-06	3.292	8.39769e-05	0.0103443	-	-	11:.:98460888-98463948	-	-	-	-
ENSMUSG00000030220	2347.31	806.375	1815.31	959.218	453.078	1191.66	442.016	668.695	262.402	445.881	464.037	275.848	2.03594	3.67083e-08	2.52014e-06	0.930941	0.00407875	0.153177	Arhgdib	Rho, GDP dissociation inhibitor (GDI) beta [Source:MGI Symbol;Acc:MGI:101940]	6:-:136923655-136941899	ENSMUSG00000030220	6:-:136923655-136941899	11857	Q61599,D3YWL7
MSTRG.38861	287.928	114.522	376.099	38.2759	18.9712	223.82	2.30216	31.8426	3.00461	13.5939	14.1691	0	4.79084	3.70167e-08	2.53193e-06	3.19223	0.026771	0.448051	Gm42889|Igkv2-137	predicted gene 42889 [Source:MGI Symbol;Acc:MGI:5663026]|immunoglobulin kappa chain variable 2-137 [Source:MGI Symbol;Acc:MGI:4439879]	6:+:67532489-67556216	ENSMUSG00000105650|ENSMUSG00000076501	6:+:67532489-67556204|6:+:67555497-67556216	-|692187	-|A0A0B4J1H6
ENSMUSG00000026981	163.231	102.715	137.903	59.1537	27.8989	129.795	28.7771	67.3244	16.0246	21.7503	16.5306	3.00379	3.06845	3.70932e-08	2.53193e-06	2.18791	0.000659985	0.0449154	Il1rn	interleukin 1 receptor antagonist [Source:MGI Symbol;Acc:MGI:96547]	2:+:24336853-24351494	ENSMUSG00000026981	2:+:24336853-24351494	16181	A0A0A6YVU4,P25085,Q542C7,Q3TBV5,A2AIU1
ENSMUSG00000050350	88.8404	33.0578	61.4295	17.3981	13.3915	60.2985	6.90649	12.7371	2.00307	0	4.72302	3.50442	4.23297	3.8145e-08	2.59627e-06	3.13323	0.000331309	0.0278052	Gpr18	G protein-coupled receptor 18 [Source:MGI Symbol;Acc:MGI:107859]	14:-:121911435-121915774	ENSMUSG00000050350	14:-:121911435-121915774	110168	Q8K1Z6
ENSMUSG00000099974	290.069	67.2963	246.972	118.307	15.6234	112.421	16.1152	30.9328	16.0246	10.8751	12.9883	0	4.21902	4.01417e-08	2.72436e-06	2.16598	0.0122211	0.295176	Bcl2a1d	B cell leukemia/lymphoma 2 related protein A1d [Source:MGI Symbol;Acc:MGI:1278325]	9:-:88723285-88731914	ENSMUSG00000099974	9:-:88723285-88731914	12047	Q3TN22,O55179
ENSMUSG00000044468	1934.15	1330.58	5096.15	768.998	412.904	1834.5	364.893	871.578	313.481	286.832	524.255	168.713	2.82079	4.31547e-08	2.9205e-06	1.43078	0.0187423	0.367165	Fam46c	family with sequence similarity 46, member C [Source:MGI Symbol;Acc:MGI:1921895]	3:-:100451628-100489324	ENSMUSG00000044468	3:-:100451628-100489324	74645	Q5SSF7
ENSMUSG00000085295	108.642	31.8772	204.347	12.7586	14.5074	84.8267	21.8706	39.121	0	0	2.36151	5.00631	5.4204	4.58261e-08	3.09248e-06	4.21757	7.29764e-07	0.000321044	4930430E12Rik	RIKEN cDNA 4930430E12 gene [Source:MGI Symbol;Acc:MGI:1918889]	4:-:6352105-6357530	ENSMUSG00000085295	4:-:6352105-6357530	71639	-
ENSMUSG00000032089	765.312	804.014	813.628	543.982	308.004	1100.7	307.339	242.004	265.407	231.097	379.022	183.231	1.47082	4.62431e-08	3.11178e-06	0.888541	0.041986	0.551662	Il10ra	interleukin 10 receptor, alpha [Source:MGI Symbol;Acc:MGI:96538]	9:-:45253837-45269149	ENSMUSG00000032089	9:-:45253837-45269149	16154	H3BKN6,H3BKE8,Q61727
ENSMUSG00000026480	1000.26	502.951	1244.89	481.349	238.815	540.642	285.468	267.478	206.316	184.877	277.477	128.162	2.02238	4.77398e-08	3.20342e-06	0.746548	0.0144784	0.324511	Ncf2	neutrophil cytosolic factor 2 [Source:MGI Symbol;Acc:MGI:97284]	1:+:152800194-152836991	ENSMUSG00000026480	1:+:152800194-152836991	17970	Q3TBY8,A0A087WPH0,O70145
ENSMUSG00000030830	328.602	365.997	1039.29	200.659	113.827	825.782	158.849	291.133	52.0798	84.2823	82.6529	16.0202	3.05237	4.8197e-08	3.22499e-06	2.57052	0.000694678	0.0467598	Itgal	integrin alpha L [Source:MGI Symbol;Acc:MGI:96606]	7:+:127296260-127335138	ENSMUSG00000030830	7:+:127296260-127335138	16408	B7ZN90,D3Z627,D3YW95,P24063,E9Q5M7,E9QNL8
ENSMUSG00000022901	1230.92	770.956	1396.58	482.509	234.351	769.572	235.972	390.3	177.272	207.987	321.165	89.1124	2.29103	4.83627e-08	3.22699e-06	1.03977	0.0141337	0.319447	Cd86	CD86 antigen [Source:MGI Symbol;Acc:MGI:101773]	16:-:36603869-36666081	ENSMUSG00000022901	16:-:36603869-36666081	12524	Q3TDR5,D3Z363
ENSMUSG00000021665	37893.1	16514.7	39518	23283.4	9516.87	16911.2	9762.33	11603.5	9558.66	8653.89	11611.5	6387.56	1.69466	4.88327e-08	3.24922e-06	0.400554	0.0672164	0.672367	Hexb	hexosaminidase B [Source:MGI Symbol;Acc:MGI:96074]	13:-:97176332-97198357	ENSMUSG00000021665	13:-:97176332-97198357	15212	P20060,Q3TXR9
ENSMUSG00000025877	656.134	231.405	769.75	228.496	97.0882	518.158	110.504	211.981	95.1459	66.6102	126.341	65.5827	2.41806	5.16599e-08	3.42774e-06	1.40977	0.00320307	0.129515	Hk3	hexokinase 3 [Source:MGI Symbol;Acc:MGI:2670962]	13:-:55005985-55021385	ENSMUSG00000025877	13:-:55005985-55021385	212032	E9Q3Z4,D6RCV7,D3Z2E4,Q3TRM8,E9Q8S8,D6RFA3
ENSMUSG00000102037	386.402	67.2963	268.284	168.182	41.2904	140.015	35.6835	56.407	27.0415	16.3127	49.5917	12.0152	3.10005	5.3219e-08	3.51796e-06	1.39793	0.0094613	0.251988	Bcl2a1a	B cell leukemia/lymphoma 2 related protein A1a [Source:MGI Symbol;Acc:MGI:102687]	9:+:88956900-88962419	ENSMUSG00000102037	9:+:88956900-88962419	12044	Q4FK02,Q07440
ENSMUSG00000078763	514.311	191.263	485.168	121.787	55.7978	442.529	42.59	161.943	3.00461	9.51575	15.3498	0	5.60108	5.33159e-08	3.51796e-06	4.68963	7.00706e-05	0.00889824	Slfn1	schlafen 1 [Source:MGI Symbol;Acc:MGI:1313259]	11:+:83116849-83122670	ENSMUSG00000078763	11:+:83116849-83122670	20555	Q3UU73,Q9Z0I7
ENSMUSG00000030579	4910.84	1271.55	4588.41	2555.21	661.762	2021.53	682.592	917.068	618.949	562.789	1053.23	325.911	2.38066	5.75497e-08	3.7868e-06	0.742792	0.1408	0.845005	Tyrobp	TYRO protein tyrosine kinase binding protein [Source:MGI Symbol;Acc:MGI:1277211]	7:+:30413760-30417585	ENSMUSG00000030579	7:+:30413760-30417585	22177	O54885,Q3U419
ENSMUSG00000022372	777.621	357.733	831.179	334.044	235.467	548.818	216.403	255.651	159.244	125.064	193.644	104.131	1.98657	5.90138e-08	3.87241e-06	1.11416	0.00063976	0.0439029	Sla	src-like adaptor [Source:MGI Symbol;Acc:MGI:104295]	15:-:66780819-66831829	ENSMUSG00000022372	15:-:66780819-66831829	20491	A0A0R4J247,Q60898,Q4FJX0
ENSMUSG00000022575	656.67	240.85	530.3	264.452	90.3924	332.153	101.295	163.762	80.1228	66.6102	126.341	31.0392	2.48648	6.00396e-08	3.92887e-06	1.18623	0.0119738	0.291201	Gsdmd	gasdermin D [Source:MGI Symbol;Acc:MGI:1916396]	15:+:75862339-75867404	ENSMUSG00000022575	15:+:75862339-75867404	69146	Q9D8T2
ENSMUSG00000043953	265.986	153.483	340.997	103.229	36.8265	218.71	59.8563	131.919	34.0522	42.1412	64.9415	27.0341	2.37432	6.4947e-08	4.23833e-06	1.42266	0.00565929	0.186394	Ccrl2	chemokine (C-C motif) receptor-like 2 [Source:MGI Symbol;Acc:MGI:1920904]	9:-:111054486-111057519	ENSMUSG00000043953	9:-:111054486-111057519	54199	A0A0G2JFB5,O35457
MSTRG.37617	721.962	239.669	638.115	405.957	136.147	402.671	225.612	261.11	124.19	154.971	148.775	132.167	1.84381	6.67323e-08	4.3429e-06	0.876034	0.00292471	0.122846	Alox5ap	arachidonate 5-lipoxygenase activating protein [Source:MGI Symbol;Acc:MGI:107505]	5:+:149229249-149288153	ENSMUSG00000060063	5:+:149264767-149288153	11690	A0A0J9YV38,D3Z294,P30355
MSTRG.9393	686.64	364.817	1033.02	234.295	224.307	390.407	232.519	244.733	115.177	130.502	113.352	136.672	2.22515	6.80044e-08	4.4136e-06	1.13688	1.86199e-07	0.000123978	Sdc1	syndecan 1 [Source:MGI Symbol;Acc:MGI:1349162]	12:+:8771065-8793715	ENSMUSG00000020592	12:+:8771323-8793715	20969	Q3THY2,P18828,Q3V1F2,E0CYT6
ENSMUSG00000060791	495.579	79.1027	216.884	295.769	42.4063	174.763	62.1584	49.1286	55.0845	51.6569	35.4227	29.0366	2.67747	7.08131e-08	4.58337e-06	0.949207	0.0402436	0.542097	Gmfg	glia maturation factor, gamma [Source:MGI Symbol;Acc:MGI:1927135]	7:+:28437447-28448233	ENSMUSG00000060791	7:+:28437447-28448233	63986	D3YY16,Q9ERL7,D3Z2F6
ENSMUSG00000001508	161.09	81.4639	269.538	37.116	52.4499	110.377	51.7987	84.6104	15.023	20.3909	2.36151	10.0126	3.53546	7.12608e-08	4.59981e-06	2.67055	3.49425e-08	3.91293e-05	Sgca	sarcoglycan, alpha (dystrophin-associated glycoprotein) [Source:MGI Symbol;Acc:MGI:894698]	11:-:94962791-94976327	ENSMUSG00000001508	11:-:94962791-94976327	20391	Q5SWB4,Q5SWB0,P82350
MSTRG.1305	0	0	0	91.6302	8.92765	0	9.20866	0	0	0	0	0	19.8279	7.19534e-08	4.63192e-06	4.69949	0.203354	0.914034	-	-	1:+:79435068-79435977	-	-	-	-
ENSMUSG00000061132	1033.97	362.455	1109.49	487.148	179.669	505.894	214.101	255.651	159.244	125.064	247.959	92.1162	2.26498	7.37022e-08	4.73168e-06	0.892636	0.0154324	0.334452	Blnk	B cell linker [Source:MGI Symbol;Acc:MGI:96878]	19:-:40928927-40994535	ENSMUSG00000061132	19:-:40928927-40994535	17060	Q9QUN3,D3YWR2
MSTRG.16527	129.514	110.98	220.645	39.4358	16.7393	294.338	32.2303	72.7832	15.023	24.4691	20.0728	7.50947	2.93443	7.40265e-08	4.73969e-06	2.65291	0.000384217	0.0306986	Grap2	GRB2-related adaptor protein 2 [Source:MGI Symbol;Acc:MGI:1333842]	15:+:80572536-80653055	ENSMUSG00000042351	15:+:80623505-80650559	17444	O89100,Q3U0E8
MSTRG.20001	100.079	27.1546	61.4295	35.9562	6.69574	36.7923	4.60433	10.0077	5.00768	0	7.08453	1.50189	4.08879	7.52868e-08	4.80709e-06	2.12413	0.0169613	0.350104	Gm19684	predicted gene, 19684 [Source:MGI Symbol;Acc:MGI:5011869]	17:+:36121634-36139480	ENSMUSG00000092277	17:+:36121678-36129692	100503422	G3UZ45
MSTRG.39006	29096.3	744.982	17239.1	854.829	380.541	2697.08	276.26	1445.66	75.1152	193.034	99.1834	2.50316	7.02018	7.54839e-08	4.80709e-06	3.70102	0.000674541	0.0455487	Igkv6-15	immunoglobulin kappa variable 6-15 [Source:MGI Symbol;Acc:MGI:1330831]	6:-:70406469-70726966	ENSMUSG00000094797	6:-:70406469-70406992	108022	-
MSTRG.29570	873.419	310.507	722.111	385.079	140.61	361.791	128.921	186.507	147.226	87.0011	184.198	68.0859	2.24051	7.87185e-08	4.98568e-06	0.754536	0.0532879	0.613907	Tnfaip8l2	tumor necrosis factor, alpha-induced protein 8-like 2 [Source:MGI Symbol;Acc:MGI:1917019]	3:-:95139521-95142725	ENSMUSG00000013707	3:-:95139521-95142360	69769	Q9D8Y7
ENSMUSG00000031779	107.037	47.2255	76.4735	52.1944	34.5946	126.729	24.1727	21.835	6.00921	5.43757	17.7113	13.5171	2.71348	7.88282e-08	4.98568e-06	2.26703	0.000721233	0.047893	Ccl22	chemokine (C-C motif) ligand 22 [Source:MGI Symbol;Acc:MGI:1306779]	8:+:94745590-94751699	ENSMUSG00000031779	8:+:94745590-94751699	20299	Q9QZU2,O88430,Q546S6
ENSMUSG00000024008	612.249	912.632	562.895	533.543	1688.44	1412.42	1804.9	1604.87	1455.23	1828.38	1414.54	1370.73	-1.21100754633951	7.89178e-08	4.98568e-06	0.102684	0.434124	0.9947	Cpne5	copine V [Source:MGI Symbol;Acc:MGI:2385908]	17:-:29156550-29237797	ENSMUSG00000024008	17:-:29156550-29237797	240058	E9Q1V2,Q8JZW4
MSTRG.22884	907.135	570.248	1602.18	329.405	236.583	660.217	233.67	340.261	125.192	127.783	242.055	68.5865	2.60049	8.1074e-08	5.10831e-06	1.39	0.000583497	0.0414266	Slc15a3	solute carrier family 15, member 3 [Source:MGI Symbol;Acc:MGI:1929691]	19:+:10839727-10860305	ENSMUSG00000024737	19:+:10839727-10859362	65221	Q8BPX9
ENSMUSG00000022657	125.768	66.1157	130.381	53.3543	11.1596	98.1128	0	45.4895	11.0169	2.71879	0	0	4.81697	8.30008e-08	5.21587e-06	3.50347	0.0542946	0.618401	Cd96	CD96 antigen [Source:MGI Symbol;Acc:MGI:1934368]	16:-:46035657-46120251	ENSMUSG00000022657	16:-:46035657-46120251	84544	Q3U4S3,Q3U0X8
ENSMUSG00000034116	1211.65	787.485	1896.79	533.543	305.772	1007.7	305.037	430.331	307.471	263.722	290.466	132.167	2.15874	8.3308e-08	5.22137e-06	1.04699	0.00701	0.209585	Vav1	vav 1 oncogene [Source:MGI Symbol;Acc:MGI:98923]	17:+:57279100-57328031	ENSMUSG00000034116	17:+:57279100-57328031	22324	Q8VDU4,P27870,E9PXI0
ENSMUSG00000031387	708.582	336.481	629.339	381.599	203.104	411.869	189.929	200.154	185.284	154.971	201.909	145.684	1.58344	8.85603e-08	5.53595e-06	0.54978	0.0470261	0.579558	Renbp	renin binding protein [Source:MGI Symbol;Acc:MGI:105940]	X:-:73922121-73930850	ENSMUSG00000031387	X:-:73922121-73930850	19703	D6RHA2,G3XA46
ENSMUSG00000034947	583.885	315.23	997.917	226.176	112.712	424.133	147.339	220.169	99.152	99.2357	125.16	42.053	2.54454	8.96931e-08	5.59205e-06	1.31583	0.00202357	0.0960555	Tmem106a	transmembrane protein 106A [Source:MGI Symbol;Acc:MGI:1922056]	11:+:101582242-101591788	ENSMUSG00000034947	11:+:101582242-101591788	217203	A2A4M9,Q8VC04,A2A4N0
ENSMUSG00000050241	82.9534	9.44509	22.566	16.2383	0	39.8583	0	8.18811	0	0	0	0	7.56821	9.45623e-08	5.88019e-06	6.10811	0.0247551	0.428367	Klre1	killer cell lectin-like receptor family E member 1 [Source:MGI Symbol;Acc:MGI:2662547]	6:+:129577905-129585827	ENSMUSG00000050241	6:+:129577905-129585827	243655	Q80WP0,Q8CJC7
ENSMUSG00000056888	514.311	237.308	690.769	257.493	79.2329	318.866	70.216	120.092	64.0983	47.5787	118.076	18.5234	2.78531	9.52724e-08	5.90888e-06	1.25407	0.0248314	0.428367	Glipr1	GLI pathogenesis-related 1 (glioma) [Source:MGI Symbol;Acc:MGI:1920940]	10:-:111985448-112002631	ENSMUSG00000056888	10:-:111985448-112002631	73690	G3UYI2,Q9CWG1
ENSMUSG00000037868	89.3756	68.4769	149.186	15.0784	26.7829	40.8803	27.626	12.7371	9.01382	6.79696	7.08453	3.00379	3.67418	9.79216e-08	6.05737e-06	2.11964	0.000104276	0.0123507	Egr2	early growth response 2 [Source:MGI Symbol;Acc:MGI:95296]	10:+:67535475-67542188	ENSMUSG00000037868	10:+:67535475-67542188	13654	D3Z4X9,D3YXS2,D3YYY2,D3Z4G7,D3Z3K7
ENSMUSG00000041515	2286.84	1181.82	2926.05	840.91	499.948	2120.67	409.785	602.281	376.577	292.269	589.197	176.723	2.33608	9.90208e-08	6.10945e-06	1.34107	0.0357599	0.511756	Irf8	interferon regulatory factor 8 [Source:MGI Symbol;Acc:MGI:96395]	8:+:120736358-120756694	ENSMUSG00000041515	8:+:120736358-120756694	15900	P23611,E0CZE4,F7C1A3
ENSMUSG00000076549	2284.7	219.598	361.055	146.144	20.0872	824.76	43.7411	71.8734	2.00307	17.6721	2.36151	0	7.13952	1.03632e-07	6.37736e-06	5.48229	NA	NA	Igkv4-68	immunoglobulin kappa variable 4-68 [Source:MGI Symbol;Acc:MGI:2686265]	6:-:69304834-69305405	ENSMUSG00000076549	6:-:69304834-69305405	384515	A0A0B4J1I7
ENSMUSG00000079491	346.263	159.386	284.582	142.665	68.0733	179.873	90.9355	99.1671	42.0645	48.9381	86.1951	41.0518	2.10723	1.04353e-07	6.40514e-06	1.01605	0.00612828	0.19506	H2-T10	histocompatibility 2, T region locus 10 [Source:MGI Symbol;Acc:MGI:95942]	17:-:36115876-36121465	ENSMUSG00000079491	17:-:36115876-36121465	15024	F6T1I5
ENSMUSG00000071068	338.236	212.515	500.212	115.988	46.8701	336.241	74.8203	163.762	38.0584	42.1412	62.58	9.01137	2.96002	1.05054e-07	6.43155e-06	2.04918	0.00087603	0.0538088	Treml2	triggering receptor expressed on myeloid cells-like 2 [Source:MGI Symbol;Acc:MGI:2147038]	17:+:48300038-48312534	ENSMUSG00000071068	17:+:48300038-48312534	328833	Q2LA85
ENSMUSG00000025887	814.548	279.811	793.569	267.931	108.248	420.045	127.77	193.785	91.1397	131.861	139.329	57.072	2.36969	1.07528e-07	6.56615e-06	1.02722	0.0161633	0.340521	Casp12	caspase 12 [Source:MGI Symbol;Acc:MGI:1312922]	9:+:5345430-5373032	ENSMUSG00000025887	9:+:5345430-5373032	12364	D6RCG7,E9Q575,O08736
ENSMUSG00000033220	1507.08	785.123	1827.84	453.512	248.858	1400.15	284.317	387.57	215.33	175.362	347.142	97.1225	2.45655	1.11658e-07	6.80082e-06	1.47634	0.0282006	0.459176	Rac2	RAS-related C3 botulinum substrate 2 [Source:MGI Symbol;Acc:MGI:97846]	15:-:78559169-78572783	ENSMUSG00000033220	15:-:78559169-78572783	19354	Q8CEV8,Q05144
ENSMUSG00000056737	1325.65	404.958	1649.82	506.866	195.292	657.151	200.288	252.012	127.195	178.08	265.67	77.0972	2.5889	1.14636e-07	6.96434e-06	1.01506	0.0197044	0.380139	Capg	capping protein (actin filament), gelsolin-like [Source:MGI Symbol;Acc:MGI:1098259]	6:+:72544391-72562983	ENSMUSG00000056737	6:+:72544391-72562983	12332	Q99LB4,D3Z4K5,D3YTL5,D3YU77,D3YZN3,D3Z014
ENSMUSG00000037731	633.121	402.597	781.033	136.865	116.059	641.821	135.828	210.161	83.1274	89.7199	120.437	47.0594	2.5277	1.17581e-07	7.12504e-06	1.70371	0.000615762	0.0426121	Themis2	thymocyte selection associated family member 2 [Source:MGI Symbol;Acc:MGI:2446213]	4:-:132781843-132796387	ENSMUSG00000037731	4:-:132781843-132796387	230787	Q91YX0
ENSMUSG00000042228	2036.91	1191.26	2479.75	876.867	563.558	1278.53	565.181	701.448	525.806	451.318	546.69	282.857	1.8675	1.19485e-07	7.22197e-06	0.785483	0.00708948	0.211211	Lyn	Yamaguchi sarcoma viral (v-yes-1) oncogene homolog [Source:MGI Symbol;Acc:MGI:96892]	4:+:3678115-3813122	ENSMUSG00000042228	4:+:3678115-3813122	17096	Q05DV0,P25911,Q3U6Q5
ENSMUSG00000053113	716.075	317.591	910.16	245.894	100.436	522.246	149.641	223.808	141.217	101.954	121.618	51.0644	2.40199	1.22299e-07	7.37331e-06	1.26561	0.00668046	0.203688	Socs3	suppressor of cytokine signaling 3 [Source:MGI Symbol;Acc:MGI:1201791]	11:-:117966079-117970047	ENSMUSG00000053113	11:-:117966079-117970047	12702	Q3U9J8,O35718
ENSMUSG00000076577	229.058	545.454	649.398	112.508	156.234	414.935	31.0792	232.906	12.0184	16.3127	9.44604	0	5.37482	1.28932e-07	7.742e-06	4.49176	4.39174e-05	0.00659725	Igkv8-30	immunoglobulin kappa chain variable 8-30 [Source:MGI Symbol;Acc:MGI:3642250]	6:-:70117061-70117620	ENSMUSG00000076577	6:-:70117061-70117620	384419	-
ENSMUSG00000052160	3459.96	1608.03	3742.19	1372.13	807.952	1972.48	669.93	1084.47	589.904	534.241	967.039	397.501	2.03373	1.29066e-07	7.742e-06	0.86709	0.0105382	0.269998	Pld4	phospholipase D family, member 4 [Source:MGI Symbol;Acc:MGI:2144765]	12:+:112760655-112768986	ENSMUSG00000052160	12:+:112760655-112768986	104759	Q8BG07
ENSMUSG00000035373	312.012	75.5608	105.308	86.9907	4.46382	97.0908	6.90649	33.6622	11.0169	13.5939	9.44604	0	4.14617	1.30016e-07	7.77932e-06	2.09668	0.0343944	0.50467	Ccl7	chemokine (C-C motif) ligand 7 [Source:MGI Symbol;Acc:MGI:99512]	11:+:82045712-82047525	ENSMUSG00000035373	11:+:82045712-82047525	20306	Q03366,A9Z1Z1
MSTRG.44401	107066	49434.4	153153	56838.6	25266.4	54950.3	26107.7	32954.4	23105.4	23210.3	33260.7	18924.4	1.89559	1.30544e-07	7.79132e-06	0.499815	0.047519	0.58207	Ctsd|Ifitm10	cathepsin D [Source:MGI Symbol;Acc:MGI:88562]|interferon induced transmembrane protein 10 [Source:MGI Symbol;Acc:MGI:2444776]	7:-:142325837-142388038	ENSMUSG00000007891|ENSMUSG00000045777	7:-:142371148-142388038|7:-:142325837-142373753	13033|320802	Q3U7P0,F8WIR1,P18242,F6Y6L6|Q8BR26
ENSMUSG00000027368	128.979	61.3931	155.454	109.028	47.9861	141.037	35.6835	69.144	36.0553	28.5472	28.3381	24.5309	1.96134	1.32489e-07	7.88757e-06	1.32978	0.00295301	0.123306	Dusp2	dual specificity phosphatase 2 [Source:MGI Symbol;Acc:MGI:101911]	2:+:127336159-127338376	ENSMUSG00000027368	2:+:127336159-127338376	13537	Q2M4K0,Q05922
ENSMUSG00000071715	521.803	181.818	480.153	162.383	83.6967	312.734	63.3095	141.017	41.063	63.8915	99.1834	37.0467	2.49142	1.33264e-07	7.91387e-06	1.32632	0.0070024	0.209585	Ncf4	neutrophil cytosolic factor 4 [Source:MGI Symbol;Acc:MGI:109186]	15:+:78244801-78262580	ENSMUSG00000071715	15:+:78244801-78262580	17972	B6DT57,A8XU21,P97369
ENSMUSG00000021998	2260.08	2642.27	3586.73	1161.04	889.417	3569.87	1106.19	1287.35	887.36	614.445	727.345	384.986	1.88503	1.36539e-07	8.08812e-06	1.39086	0.00679962	0.205541	Lcp1	lymphocyte cytosolic protein 1 [Source:MGI Symbol;Acc:MGI:104808]	14:+:75131101-75230842	ENSMUSG00000021998	14:+:75131101-75230842	18826	Q3U6Z1,D3Z7D9,D3YVW8,Q61233,D3YZ25,D3Z311
ENSMUSG00000063388	117.74	37.7804	129.127	12.7586	8.92765	90.9587	8.05758	23.6545	2.00307	6.79696	2.36151	0	4.88996	1.42832e-07	8.43986e-06	3.69495	0.000209036	0.0207654	BC023105	cDNA sequence BC023105 [Source:MGI Symbol;Acc:MGI:2384767]	18:+:60441753-60442983	ENSMUSG00000063388	18:+:60441753-60442983	667597	Q8R5A7
ENSMUSG00000030165	173.934	40.1417	71.4589	57.9938	5.57978	90.9587	27.626	30.9328	6.00921	5.43757	9.44604	0	4.12483	1.45034e-07	8.54874e-06	2.95291	0.00115927	0.0658057	Klrd1	killer cell lectin-like receptor, subfamily D, member 1 [Source:MGI Symbol;Acc:MGI:1196275]	6:+:129591782-129598775	ENSMUSG00000030165	6:+:129591782-129598775	16643	A0A0N4SUJ9,E0CZ14,D3Z626,E9Q3T9,O54707
MSTRG.21989	96.8681	7.08382	42.6246	57.9938	11.1596	20.4402	0	10.0077	0	0	2.36151	0	6.71956	1.53713e-07	9.03786e-06	4.40181	0.00124433	0.0690435	-	-	18:.:60250115-60252758	-	-	-	-
MSTRG.10261	1274.27	998.819	1148.36	1798.97	507.76	887.103	1285.76	713.275	578.888	489.381	655.319	560.707	1.19223	1.72728e-07	1.01308e-05	0.570705	0.0226252	0.41015	-	-	12:.:78350868-78351173	-	-	-	-
ENSMUSG00000047798	235.481	165.289	589.222	77.7117	53.5659	268.788	32.2303	92.7985	24.0369	36.7036	47.2302	9.01137	3.20809	1.75072e-07	1.0243e-05	1.95412	0.00192125	0.0927508	Cd300lf	CD300 antigen like family member F [Source:MGI Symbol;Acc:MGI:2442359]	11:-:115116214-115133992	ENSMUSG00000047798	11:-:115116214-115133992	246746	I7ARF1,A2A6Z2
MSTRG.33867	1058.06	507.674	1238.62	576.459	397.28	630.579	296.979	362.096	319.49	273.238	250.32	227.287	1.66085	1.76121e-07	1.02791e-05	0.658601	0.00560393	0.185313	Gm13139|Gm13162	predicted gene 13139 [Source:MGI Symbol;Acc:MGI:3701604]|predicted pseudogene 13162 [Source:MGI Symbol;Acc:MGI:3701119]	4:+:147125148-147183101	ENSMUSG00000067916|ENSMUSG00000082779	4:+:147132038-147180579|4:+:147125256-147125816	666532|100041570	B1AVX1,Q8R1N3|-
ENSMUSG00000064267	1145.29	728.453	2251.58	460.471	302.424	840.091	247.483	391.21	192.295	278.675	271.574	103.13	2.44228	1.81846e-07	1.05872e-05	1.07995	0.0059888	0.191362	Hvcn1	hydrogen voltage-gated channel 1 [Source:MGI Symbol;Acc:MGI:1921346]	5:+:122206804-122242297	ENSMUSG00000064267	5:+:122206804-122242297	74096	A0A0G2JGA0,Q3U2S8,D3YZ46,D3Z019
ENSMUSG00000039942	378.91	322.314	537.822	242.414	176.321	301.492	136.979	166.492	107.164	150.893	101.545	143.681	1.55602	1.97942e-07	1.14961e-05	0.633729	0.0227209	0.411275	Ptger4	prostaglandin E receptor 4 (subtype EP4) [Source:MGI Symbol;Acc:MGI:104311]	15:-:5206661-5244187	ENSMUSG00000039942	15:-:5206661-5244187	19219	Q8BZK1,P32240,Q91VE4
ENSMUSG00000079197	3630.68	780.401	1419.15	2580.73	540.123	1182.46	511.08	639.582	499.766	436.365	578.57	477.102	2.07878	2.02223e-07	1.17161e-05	0.529071	0.0377905	0.525804	Psme2	proteasome (prosome, macropain) activator subunit 2 (PA28 beta) [Source:MGI Symbol;Acc:MGI:1096365]	14:-:55587441-55591113	ENSMUSG00000079197	14:-:55587441-55591113	19188	Q99LN3,G3X9V0,P97372,E0CZ90
ENSMUSG00000032000	454.906	220.779	465.109	231.975	161.814	399.605	166.907	176.499	105.161	96.5169	133.425	83.6055	1.71897	2.04269e-07	1.18058e-05	1.11641	0.000664081	0.0450697	Birc3	baculoviral IAP repeat-containing 3 [Source:MGI Symbol;Acc:MGI:1197007]	9:-:7848699-7873186	ENSMUSG00000032000	9:-:7848699-7873186	11796	A2CGA3,F7BQL8,E0CZ20,A2CGA5,E0CZ68
ENSMUSG00000031490	406.204	97.9929	309.655	164.702	43.5223	164.543	73.6693	102.806	51.0783	39.4224	54.3147	59.0745	2.26069	2.17408e-07	1.25347e-05	0.910491	0.0175255	0.355507	Eif4ebp1	eukaryotic translation initiation factor 4E binding protein 1 [Source:MGI Symbol;Acc:MGI:103267]	8:+:27260327-27275656	ENSMUSG00000031490	8:+:27260327-27275656	13685	Q3TII9,Q60876
ENSMUSG00000038037	426.541	151.122	312.162	182.101	99.3201	327.043	63.3095	106.445	58.0891	95.1575	46.0495	64.5815	2.02971	2.20099e-07	1.26592e-05	1.17938	0.012559	0.299408	Socs1	suppressor of cytokine signaling 1 [Source:MGI Symbol;Acc:MGI:1354910]	16:-:10783808-10785536	ENSMUSG00000038037	16:-:10783808-10785536	12703	O35716
MSTRG.29464	299.702	74.3801	152.947	160.063	41.2904	119.575	42.59	50.9482	33.0507	42.1412	42.5072	28.536	2.24857	2.23386e-07	1.28172e-05	0.813169	0.0433594	0.560149	S100a3|S100a4|Gm42674	S100 calcium binding protein A3 [Source:MGI Symbol;Acc:MGI:1338849]|S100 calcium binding protein A4 [Source:MGI Symbol;Acc:MGI:1330282]|predicted gene 42674 [Source:MGI Symbol;Acc:MGI:5662811]	3:+:90560578-90606045	ENSMUSG00000001021|ENSMUSG00000001020|ENSMUSG00000105518	3:+:90560578-90602702|3:+:90603771-90606045|3:+:90601904-90605885	20197|20198|-	P62818,Q496W1|A0A0G2JGD2,D3YUT9,P07091|D3YUT9
ENSMUSG00000026547	1221.29	838.252	1723.79	702.885	494.368	1037.34	608.922	666.876	408.627	364.317	435.699	274.346	1.59868	2.28711e-07	1.30911e-05	0.9239	0.000122439	0.0138208	Tagln2	transgelin 2 [Source:MGI Symbol;Acc:MGI:1312985]	1:+:172500047-172507380	ENSMUSG00000026547	1:+:172500047-172507380	21346	A0A0A6YXG6,Q9WVA4
ENSMUSG00000027520	897.502	821.723	1437.95	1092.6	2600.18	2066.5	1985.62	1843.23	2293.52	2596.44	1981.31	2987.77	-1.21519992382643	2.29702e-07	1.31162e-05	-0.215664632632311	0.17798	0.88992	Zdbf2	zinc finger, DBF-type containing 2 [Source:MGI Symbol;Acc:MGI:1921134]	1:+:63273265-63314576	ENSMUSG00000027520	1:+:63273265-63314576	73884	Q5SS00,B1AU71
MSTRG.33768	1571.3	807.556	2440.88	756.239	459.774	1250.94	499.57	591.363	335.514	323.535	484.11	260.328	1.99146	2.34791e-07	1.33746e-05	0.99935	0.00161759	0.0825072	Tnfrsf1b	tumor necrosis factor receptor superfamily, member 1b [Source:MGI Symbol;Acc:MGI:1314883]	4:-:145211627-145246870	ENSMUSG00000028599	4:-:145213463-145246870	21938	Q3U2A9,P25119,D6RG55
ENSMUSG00000026177	1263.57	695.395	1999.59	411.756	325.859	901.411	333.814	423.962	230.353	220.222	266.851	86.6092	2.4456	2.41789e-07	1.37403e-05	1.30897	0.000645715	0.0441885	Slc11a1	solute carrier family 11 (proton-coupled divalent metal ion transporters), member 1 [Source:MGI Symbol;Acc:MGI:1345275]	1:+:74375195-74386062	ENSMUSG00000026177	1:+:74375195-74386062	18173	A0A087WNR0,P41251
MSTRG.35788	83173.9	15765	32157.7	20049.6	2633.66	9863.4	3734.11	4821.89	1077.65	2236.2	1233.89	40.5512	5.04213	2.47032e-07	1.39618e-05	2.19832	0.0182183	0.361487	Jchain	immunoglobulin joining chain [Source:MGI Symbol;Acc:MGI:96493]	5:-:88519809-88564912	ENSMUSG00000067149	5:-:88519809-88527891	16069	E9PWK4,P01592
ENSMUSG00000020437	381.585	238.489	445.051	118.307	95.9722	399.605	61.0074	133.739	41.063	63.8915	82.6529	21.0265	2.51931	2.47332e-07	1.39618e-05	1.73812	0.00194678	0.0933875	Myo1g	myosin IG [Source:MGI Symbol;Acc:MGI:1927091]	11:-:6506548-6520965	ENSMUSG00000020437	11:-:6506548-6520965	246177	D6RHL4,A8Y5I5,Q5SUA5,D6RGA2
MSTRG.10602	147.71	116.883	384.875	22.0377	20.0872	85.8487	48.3455	48.2189	7.01075	12.2345	10.6268	0	4.54239	2.4745e-07	1.39618e-05	2.84071	8.82912e-05	0.0108216	-	-	12:-:92882653-92892439	-	-	-	-
MSTRG.6670	27.8295	8.26446	46.3856	13.9185	3.34787	6.13205	9.20866	0	0	0	0	0	7.11238	2.52741e-07	1.42266e-05	4.73307	0.00209781	0.0982232	-	-	11:+:49064810-49065744	-	-	-	-
MSTRG.37695	2626.68	2394.33	2412.05	3531.82	1422.84	2020.51	3483.17	1895.09	1477.26	1160.92	1506.64	1352.71	0.995769	2.55152e-07	1.43283e-05	0.681947	0.004524	0.161996	-	-	6:.:3200768-3201663	-	-	-	-
ENSMUSG00000040747	2964.91	1305.78	3287.11	1419.69	662.878	1793.62	715.973	917.978	545.837	516.569	882.024	314.897	1.9919	2.57388e-07	1.44198e-05	0.858165	0.0134786	0.310047	Cd53	CD53 antigen [Source:MGI Symbol;Acc:MGI:88341]	3:-:106759921-106790149	ENSMUSG00000040747	3:-:106759921-106790149	12508	Q3TV80,Q61451,Q3U0W1
ENSMUSG00000000244	150.922	66.1157	154.201	95.1099	24.551	109.355	25.3238	36.3916	5.00768	2.71879	30.6996	4.00505	3.49016	2.59551e-07	1.45068e-05	2.23059	0.00330728	0.131842	Tspan32	tetraspanin 32 [Source:MGI Symbol;Acc:MGI:1350360]	7:+:143005046-143019644	ENSMUSG00000000244	7:+:143005046-143019644	27027	Q8CA46,D3Z0S2,D3Z599,Q3U3L6,D6RHS4,G3X9S3,D3Z5A0,Q7TNQ7
MSTRG.7853	104.361	35.4191	169.245	46.3951	27.8989	63.3645	9.20866	53.6776	8.01228	12.2345	16.5306	5.50695	3.10957	2.73729e-07	1.52317e-05	1.90875	0.00178655	0.0887367	-	-	11:-:83023499-83027443	-	-	-	-
ENSMUSG00000053175	313.617	204.25	437.529	100.909	65.8414	314.778	62.1584	117.363	37.0568	51.6569	80.2914	30.5385	2.41539	2.73803e-07	1.52317e-05	1.49893	0.00401153	0.151577	Bcl3	B cell leukemia/lymphoma 3 [Source:MGI Symbol;Acc:MGI:88140]	7:-:19808462-19822770	ENSMUSG00000053175	7:-:19808462-19822770	12051	F6YNH8,Q9Z2F6,D3Z6Z2
ENSMUSG00000020638	5014.66	3447.46	4454.27	2396.3	2235.26	3921.44	1873.96	2487.36	1468.25	1669.33	1620	1690.63	1.24801	2.84489e-07	1.57891e-05	0.705985	0.000612727	0.0425215	Cmpk2	cytidine monophosphate (UMP-CMP) kinase 2, mitochondrial [Source:MGI Symbol;Acc:MGI:99830]	12:+:26469204-26479835	ENSMUSG00000020638	12:+:26469204-26479835	22169	Q3U5Q7
MSTRG.34107	828.998	381.346	1049.32	305.048	235.467	678.613	184.173	230.177	123.189	146.814	186.559	57.072	2.32621	2.88762e-07	1.59889e-05	1.37747	0.00170364	0.0863596	Tnfrsf14	tumor necrosis factor receptor superfamily, member 14 (herpesvirus entry mediator) [Source:MGI Symbol;Acc:MGI:2675303]	4:-:154918358-154928563	ENSMUSG00000042333	4:-:154922210-154928563	230979	Q8VC17,F6Y2U8,Q80WM9
ENSMUSG00000048865	895.361	585.596	1483.08	318.966	276.757	842.135	311.943	391.21	168.258	171.283	258.585	133.669	2.16761	2.91382e-07	1.60965e-05	1.31964	0.000151459	0.0162232	Arhgap30	Rho GTPase activating protein 30 [Source:MGI Symbol;Acc:MGI:2684948]	1:+:171388954-171410298	ENSMUSG00000048865	1:+:171388954-171410298	226652	E9QMX7
ENSMUSG00000076591	70.6442	3.54191	141.664	4.63951	138.379	3.06602	13.813	0	0	0	1.18076	0	7.5656	3.01344e-07	1.66082e-05	7.03983	0.000920559	0.0557221	Igkv8-16	immunoglobulin kappa variable 8-16 [Source:MGI Symbol;Acc:MGI:1330843]	6:-:70386672-70387252	ENSMUSG00000076591	6:-:70386672-70387252	640340	A0A075B5N6
ENSMUSG00000029622	3398.41	1445.1	3517.78	1399.97	767.778	2319.96	829.93	1285.53	720.104	716.4	869.036	488.616	1.8058	3.06348e-07	1.68449e-05	0.898288	0.00508475	0.174711	Arpc1b	actin related protein 2/3 complex, subunit 1B [Source:MGI Symbol;Acc:MGI:1343142]	5:+:145114215-145130705	ENSMUSG00000029622	5:+:145114215-145130705	11867	Q3TBA2,D3Z6S0,Q9WV32,F6THG2,F6VVE6
MSTRG.7984	1447.67	848.878	2152.54	601.976	291.264	555.972	209.497	504.933	315.484	263.722	386.107	122.655	2.2175	3.11745e-07	1.7102e-05	0.525848	0.14973	0.855792	-	-	11:-:86811626-86816395	-	-	-	-
ENSMUSG00000026070	109.177	115.702	265.777	42.9154	10.0436	169.653	13.813	69.144	11.0169	28.5472	7.08453	3.00379	3.47376	3.17098e-07	1.73556e-05	2.43711	0.00392807	0.149339	Il18r1	interleukin 18 receptor 1 [Source:MGI Symbol;Acc:MGI:105383]	1:+:40465552-40500854	ENSMUSG00000026070	1:+:40465552-40500854	16182	A0A0A6YWA3,Q61098,Q8C257
ENSMUSG00000047735	1395.76	1192.44	1890.53	395.518	512.224	1463.52	432.807	911.609	224.344	360.239	332.973	161.203	2.17865	3.26733e-07	1.78419e-05	1.62591	1.17244e-05	0.00236756	Samd9l	sterile alpha motif domain containing 9-like [Source:MGI Symbol;Acc:MGI:1343184]	6:-:3372257-3399572	ENSMUSG00000047735	6:-:3372257-3399572	209086	Q8C059,E9PX59,V9GX63
ENSMUSG00000036181	7344.85	2292.8	4679.93	3669.85	1447.39	2662.33	1600	1875.08	1281.97	1529.32	1667.23	1112.4	1.68656	3.38434e-07	1.84385e-05	0.441318	0.0311457	0.480167	Hist1h1c	histone cluster 1, H1c [Source:MGI Symbol;Acc:MGI:1931526]	13:+:23738808-23740367	ENSMUSG00000036181	13:+:23738808-23740367	50708	Q3UXH2,P15864,Q5SZA3
ENSMUSG00000024349	742.834	495.867	854.999	344.483	217.611	657.151	247.483	342.081	177.272	179.44	264.489	175.221	1.61642	3.42367e-07	1.86101e-05	0.880741	0.00821566	0.230487	Tmem173	transmembrane protein 173 [Source:MGI Symbol;Acc:MGI:1919762]	18:-:35733678-35740554	ENSMUSG00000024349	18:-:35733678-35740554	72512	Q3TBT3
ENSMUSG00000016283	112.924	34.2385	244.465	55.6741	12.2755	170.675	0	21.835	0	4.07818	10.6268	0	5.02016	3.50024e-07	1.89828e-05	3.8245	0.0462004	0.575766	H2-M2	histocompatibility 2, M region locus 2 [Source:MGI Symbol;Acc:MGI:95914]	17:-:37480851-37483552	ENSMUSG00000016283	17:-:37480851-37483552	14990	Q6W9L1,Q6W9J6
MSTRG.47391	753.002	716.647	1820.32	277.21	600.384	1037.34	211.799	672.335	118.181	258.285	154.679	113.143	2.47218	3.54596e-07	1.91863e-05	1.97412	1.06441e-06	0.000409732	-	-	8:+:121833097-121841243	-	-	-	-
ENSMUSG00000018381	1310.13	682.408	1157.13	815.393	445.266	777.748	351.08	653.229	403.619	356.161	461.675	260.328	1.42329	3.55861e-07	1.91863e-05	0.591389	0.0264263	0.445882	Abi3	ABI gene family, member 3 [Source:MGI Symbol;Acc:MGI:1913860]	11:-:95830074-95842476	ENSMUSG00000018381	11:-:95830074-95842476	66610	F6RXN4
ENSMUSG00000095700	118.275	20.0708	27.5806	100.909	0	282.074	17.2662	4.54895	6.00921	5.43757	2.36151	0	4.3758	3.562e-07	1.91863e-05	4.48212	NA	NA	Ighv10-3	immunoglobulin heavy variable V10-3 [Source:MGI Symbol;Acc:MGI:3648785]	12:-:114523441-114523905	ENSMUSG00000095700	12:-:114523441-114523905	380809	A0A075B5T6
ENSMUSG00000046785	4528.72	5138.13	7631.05	5953.65	13661.5	9681.48	12732.1	11611.6	12153.6	12615.2	10224.2	12673.5	-1.03593160685344	3.57414e-07	1.92082e-05	0.000497632	0.99691	0.999506	Epm2aip1	EPM2A (laforin) interacting protein 1 [Source:MGI Symbol;Acc:MGI:1925031]	9:+:111271929-111279093	ENSMUSG00000046785	9:+:111271929-111279093	77781	Q8VEH5
ENSMUSG00000094087	31.5758	28.3353	335.982	34.7963	23.4351	138.993	48.3455	22.7447	3.00461	4.07818	7.08453	0	5.00529	3.62662e-07	1.94462e-05	4.15717	7.0977e-07	0.000317925	Ighv1-61	immunoglobulin heavy variable 1-61 [Source:MGI Symbol;Acc:MGI:4439824]	12:-:115359140-115359572	ENSMUSG00000094087	12:-:115359140-115359572	674018	P01749
MSTRG.39002	307336	84353	271608	90059.8	11311.3	89329.6	13090.1	22181.6	3047.67	8993.74	7985.45	106.134	5.22576	3.7294e-07	1.99142e-05	2.75511	0.00548275	0.183274	Igkv3-2|Igkv6-17|Igkv3-7|Igkv3-4|Igkv3-12|Igkc|Igkv3-1	immunoglobulin kappa variable 3-2 [Source:MGI Symbol;Acc:MGI:1330850]|immunoglobulin kappa variable 6-17 [Source:MGI Symbol;Acc:MGI:1330833]|immunoglobulin kappa variable 3-7 [Source:MGI Symbol;Acc:MGI:1330852]|immunoglobulin kappa variable 3-4 [Source:MGI Symbol;Acc:MGI:1330855]|immunoglobulin kappa variable 3-12 [Source:MGI Symbol;Acc:MGI:1330815]|immunoglobulin kappa constant [Source:MGI Symbo…	6:+:70371439-70726966	ENSMUSG00000095351|ENSMUSG00000095794|ENSMUSG00000076598|ENSMUSG00000096715|ENSMUSG00000094117|ENSMUSG00000076609|ENSMUSG00000095682	6:+:70698449-70699067|6:+:70371439-70371993|6:+:70607437-70608036|6:+:70671788-70672377|6:+:70518250-70518849|6:+:70726435-70726966|6:+:70703578-70704177	626583|667865|108005|626347|667914|16071|108004	A0A075B5P0|-|A0A075B5N9|-|-|A2NHM3,A0A075B5P2|A0A075B5P1
ENSMUSG00000046223	209.257	68.4769	343.504	85.8309	24.551	84.8267	46.0433	46.3993	31.0476	25.8285	31.8804	11.5145	2.8343	3.73066e-07	1.99142e-05	1.03645	0.0222088	0.405286	Plaur	plasminogen activator, urokinase receptor [Source:MGI Symbol;Acc:MGI:97612]	7:+:24462484-24475968	ENSMUSG00000046223	7:+:24462484-24475968	18793	A0A0U1RNF3,P35456,Q545X5
ENSMUSG00000031101	891.08	332.94	747.184	392.038	191.944	609.117	163.454	235.636	86.1321	135.939	223.163	67.0846	2.21276	3.77159e-07	2.00875e-05	1.2341	0.00674939	0.204707	Sash3	SAM and SH3 domain containing 3 [Source:MGI Symbol;Acc:MGI:1921381]	X:+:48146436-48161565	ENSMUSG00000031101	X:+:48146436-48161565	74131	Q8K352
MSTRG.45595	306.66	108.619	277.06	105.549	72.5371	137.971	51.7987	94.6181	55.0845	23.1097	48.411	26.0328	2.39227	3.81691e-07	2.02834e-05	1.23293	0.00186225	0.0912098	Lrrc25	leucine rich repeat containing 25 [Source:MGI Symbol;Acc:MGI:2445284]	8:+:70616205-70620850	ENSMUSG00000049988	8:+:70616844-70620850	211228	Q8K1T1,B9EHD0
MSTRG.19030	6141.22	7825.26	6353.57	7386.09	12001	7116.24	10874.3	8085.3	11827.1	11792.7	10578.4	12866.7	-0.764695118310504	3.88047e-07	2.05752e-05	-0.305898168520897	0.0679564	0.674043	Sod2	superoxide dismutase 2, mitochondrial [Source:MGI Symbol;Acc:MGI:98352]	17:+:12960632-13317689	ENSMUSG00000006818	17:+:13007839-13018119	20656	Q3U8W4,P09671,Q4FJX9
MSTRG.40151	89.9107	37.7804	70.2052	20.8778	15.6234	138.993	12.6619	17.286	4.00614	0	9.44604	1.00126	3.98341	4.06889e-07	2.15261e-05	3.71018	0.000191256	0.0194215	Cd27|Mir8113	CD27 antigen [Source:MGI Symbol;Acc:MGI:88326]|microRNA 8113 [Source:MGI Symbol;Acc:MGI:5530776]	6:-:125232622-125237010	ENSMUSG00000030336|ENSMUSG00000098856	6:-:125232622-125237010|6:-:125234684-125234812	21940|102465901	D3Z7W5,P41272,B7ZW87|-
ENSMUSG00000026029	551.238	314.049	640.622	230.815	148.422	386.319	188.777	189.236	119.183	145.455	145.233	90.6143	1.80121	4.08721e-07	2.1575e-05	0.87439	0.0053885	0.18235	Casp8	caspase 8 [Source:MGI Symbol;Acc:MGI:1261423]	1:+:58795374-58847503	ENSMUSG00000026029	1:+:58795374-58847503	12370	Q4FK85,A0A087WQT6,O89110
ENSMUSG00000074342	248.325	190.083	262.016	120.627	85.9286	211.556	69.0649	116.453	71.109	40.7818	80.2914	43.5549	1.80663	4.21583e-07	2.21803e-05	1.0403	0.00832457	0.231996	I830077J02Rik	RIKEN cDNA I830077J02 gene [Source:MGI Symbol;Acc:MGI:3588284]	3:-:105924358-105932664	ENSMUSG00000074342	3:-:105924358-105932664	433638	A0A0G2JDF6,Q3U7U4
ENSMUSG00000007872	3265.15	1113.34	1910.58	3120.07	651.718	957.622	537.555	1201.83	734.126	693.29	902.097	521.157	1.72392	4.22055e-07	2.21803e-05	0.234511	0.358896	0.980797	Id3	inhibitor of DNA binding 3 [Source:MGI Symbol;Acc:MGI:96398]	4:+:136143497-136145755	ENSMUSG00000007872	4:+:136143497-136145755	15903	P41133,Q545W1
ENSMUSG00000003484	313.082	81.4639	435.022	83.5111	29.0149	251.414	28.7771	92.7985	13.02	24.4691	46.0495	6.00758	3.37291	4.23128e-07	2.21876e-05	2.18685	0.00236962	0.105655	Cyp4f18	cytochrome P450, family 4, subfamily f, polypeptide 18 [Source:MGI Symbol;Acc:MGI:1919304]	8:-:71988482-72009626	ENSMUSG00000003484	8:-:71988482-72009626	72054	Q99N16
ENSMUSG00000053469	26.224	12.987	12.5366	16.2383	4.46382	11.2421	0	16.3762	0	0	0	0	6.61984	4.32977e-07	2.26541e-05	5.53297	0.000573793	0.0409738	Tg	thyroglobulin [Source:MGI Symbol;Acc:MGI:98733]	15:+:66670753-66850721	ENSMUSG00000053469	15:+:66670753-66850721	21819	F7AYJ4,F6XYF6,O08710,F6Y2X8
ENSMUSG00000015950	1792.33	1009.44	2474.73	851.349	520.035	1340.87	599.714	587.724	382.587	429.568	605.727	305.385	1.83178	4.39741e-07	2.29574e-05	0.824987	0.00833889	0.232132	Ncf1	neutrophil cytosolic factor 1 [Source:MGI Symbol;Acc:MGI:97283]	5:-:134220053-134229625	ENSMUSG00000015950	5:-:134220053-134229625	17969	Q7TMH0,Q09014,S4R293,F8WH69
ENSMUSG00000060509	39.0684	16.5289	61.4295	20.8778	4.46382	49.0564	6.90649	7.27832	3.00461	0	0	0	5.60953	4.47206e-07	2.32959e-05	4.54881	0.000487125	0.0365878	Xcr1	chemokine (C motif) receptor 1 [Source:MGI Symbol;Acc:MGI:1346338]	9:-:123852315-123862029	ENSMUSG00000060509	9:-:123852315-123862029	23832	Q8BN14,S4R1K3,Q9R0M1
ENSMUSG00000026358	89.9107	57.8512	215.63	84.671	36.8265	135.927	16.1152	50.9482	18.0276	13.5939	22.4343	3.50442	2.99336	4.50751e-07	2.34292e-05	2.08735	0.00205105	0.0964306	Rgs1	regulator of G-protein signaling 1 [Source:MGI Symbol;Acc:MGI:1354694]	1:-:144242296-144249242	ENSMUSG00000026358	1:-:144242296-144249242	50778	A0A087WS51,E9PZR4
MSTRG.9061	52.9831	31.8772	37.6099	42.9154	7.81169	37.8143	0	12.7371	6.00921	9.51575	5.90378	2.50316	2.8872	4.57425e-07	2.37242e-05	1.3267	0.158953	0.866595	-	-	11:-:118377346-118388073	-	-	-	-
ENSMUSG00000022769	1269.99	448.642	917.682	782.917	242.162	592.765	196.835	284.764	277.425	263.722	338.877	293.37	1.54433	4.79047e-07	2.47915e-05	0.166673	0.589593	0.99868	Sdf2l1	stromal cell-derived factor 2-like 1 [Source:MGI Symbol;Acc:MGI:2149842]	16:-:17130138-17132383	ENSMUSG00000022769	16:-:17130138-17132383	64136	Q9ESP1
ENSMUSG00000021190	22641.5	11116.9	20268	16761.4	8201.16	11667.2	7917.14	8955.97	7812.98	7779.8	8306.61	7686.7	1.16429	4.80323e-07	2.48034e-05	0.21823	0.0950107	0.762322	Lgmn	legumain [Source:MGI Symbol;Acc:MGI:1330838]	12:-:102394084-102439813	ENSMUSG00000021190	12:-:102394084-102439813	19141	Q3UE99,O89017,A2RTI3
MSTRG.20058	42928.1	35335.3	38226.7	61436.3	20118.5	35846.9	51990.9	28622	21467.9	17322.7	23648.2	20189.5	1.10657	4.96836e-07	2.56005e-05	0.725006	0.00266876	0.115549	Rn18s-rs5|Yam1,AY036118	18s RNA, related sequence 5 [Source:MGI Symbol;Acc:MGI:107222]|cDNA sequence AY036118 [Source:MGI Symbol;Acc:MGI:2158419]	17:-:39846353-39848827	ENSMUSG00000106106|ENSMUSG00000105361	17:-:39846353-39848827|17:-:39847113-39848035	-|-	-|-
MSTRG.40284	78.1367	43.6836	102.8	46.3951	11.1596	81.7606	24.1727	17.286	3.00461	16.3127	11.8076	3.50442	3.04591	5.12338e-07	2.63422e-05	2.00862	0.00752364	0.218062	Klrb1c|RP24-127M20.8|Klrb1b	killer cell lectin-like receptor subfamily B member 1C [Source:MGI Symbol;Acc:MGI:107538]|-|killer cell lectin-like receptor subfamily B member 1B [Source:MGI Symbol;Acc:MGI:107539]	6:-:128778485-128826331	ENSMUSG00000030325|ENSMUSG00000107872|ENSMUSG00000079298	6:-:128778485-128789215|6:-:128780285-128826315|6:-:128813706-128826331	17059|-|80782	Q61970,E9Q3U6,G3UYR0,G3UYE9,G3UZI0|-|Q1AG00,G3UYB9,Q99JB4,G3UZU5
ENSMUSG00000019832	604.757	259.74	857.506	265.612	156.234	314.778	142.734	201.973	113.174	123.705	154.679	90.1137	2.04876	5.33729e-07	2.73827e-05	0.768629	0.00719447	0.213289	Rab32	RAB32, member RAS oncogene family [Source:MGI Symbol;Acc:MGI:1915094]	10:-:10545011-10558233	ENSMUSG00000019832	10:-:10545011-10558233	67844	Q3TW01,Q9CZE3,Q0PD23
ENSMUSG00000032436	910.346	262.101	628.086	387.399	190.828	438.441	157.698	249.282	147.226	150.893	181.836	111.14	1.89321	5.42232e-07	2.7759e-05	0.81544	0.00966103	0.255568	Cmtm7	CKLF-like MARVEL transmembrane domain containing 7 [Source:MGI Symbol;Acc:MGI:2447166]	9:-:114756837-114781993	ENSMUSG00000032436	9:-:114756837-114781993	102545	Q3THH0,Q9ESD6
ENSMUSG00000022216	4925.82	1449.82	3032.61	3104.99	1163.94	2335.29	1317.99	1373.78	1050.61	1114.7	977.665	964.717	1.60768	5.67736e-07	2.90022e-05	0.59246	0.0041929	0.155078	Psme1	proteasome (prosome, macropain) activator subunit 1 (PA28 alpha) [Source:MGI Symbol;Acc:MGI:1096367]	14:+:55578123-55581529	ENSMUSG00000022216	14:+:55578123-55581529	19186	G3X9K9,G3UXR1,G3UXZ5,P97371,G3UWN9,G3UXY0
ENSMUSG00000055172	802.239	293.979	897.624	122.947	101.552	726.648	136.979	211.981	51.0783	65.2508	103.906	11.0139	3.20425	5.71631e-07	2.91384e-05	2.35372	0.00414595	0.15429	C1ra	complement component 1, r subcomponent A [Source:MGI Symbol;Acc:MGI:1355313]	6:+:124512405-124523443	ENSMUSG00000055172	6:+:124512405-124523443	50909	Q3UU42,Q8CG16
MSTRG.13282	277.225	68.4769	120.352	98.5895	20.0872	176.807	31.0792	54.5874	0	8.15636	27.1574	5.50695	3.82131	5.77427e-07	2.93424e-05	2.81425	0.00115386	0.0656501	BC147527	cDNA sequence BC147527 [Source:MGI Symbol;Acc:MGI:4840510]	13:+:120300233-120308843	ENSMUSG00000094796	13:+:120308146-120308649	625360	Q3V185
ENSMUSG00000031504	285.253	61.3931	287.089	155.423	31.2468	103.223	44.8922	45.4895	32.0491	20.3909	54.3147	16.0202	2.69709	5.78102e-07	2.93424e-05	0.888793	0.0643368	0.664289	Rab20	RAB20, member RAS oncogene family [Source:MGI Symbol;Acc:MGI:102789]	8:-:11453392-11478638	ENSMUSG00000031504	8:-:11453392-11478638	19332	Q5FW79,P35295,Q3TPA7
ENSMUSG00000015340	2811.85	1397.87	6673.25	854.829	421.831	2602.03	374.102	1003.5	147.226	157.69	318.804	25.5322	4.17815	5.96019e-07	3.01873e-05	2.76299	0.00142416	0.0757786	Cybb	cytochrome b-245, beta polypeptide [Source:MGI Symbol;Acc:MGI:88574]	X:-:9435252-9487771	ENSMUSG00000015340	X:-:9435252-9487771	13058	Q3U4P0,Q61093,E9Q802,E9Q7S3
MSTRG.21990	338.236	458.087	361.055	41.7556	199.756	284.118	12.6619	79.1517	20.0307	61.1727	34.2419	8.51074	3.2944	6.07001e-07	3.06781e-05	2.22619	0.0145975	0.326014	F830016B08Rik	RIKEN cDNA F830016B08 gene [Source:MGI Symbol;Acc:MGI:3588218]	18:+:60266434-60310113	ENSMUSG00000090942	18:+:60293380-60303016	240328	G3UWE2
ENSMUSG00000009092	224.242	158.205	344.758	77.7117	50.218	193.16	50.6476	66.4146	30.0461	46.2194	51.9532	45.5575	2.21299	6.16588e-07	3.10669e-05	1.05512	0.0218406	0.402743	Derl3	Der1-like domain family, member 3 [Source:MGI Symbol;Acc:MGI:1917627]	10:+:75893398-75895941	ENSMUSG00000009092	10:+:75893398-75895941	70377	Q9D8K3,Q14C34
MSTRG.45448	112.388	30.6966	68.9515	59.1537	11.1596	19.4182	13.813	22.7447	6.00921	5.43757	8.26529	0	3.87319	6.17311e-07	3.10669e-05	1.87277	0.0113183	0.281653	-	-	8:-:61912143-61928033	-	-	-	-
MSTRG.19923	148.781	51.948	137.903	28.9969	15.6234	50.0784	4.60433	18.1958	5.00768	13.5939	11.8076	1.50189	3.59594	6.21037e-07	3.11884e-05	1.53553	0.0460956	0.575666	-	-	17:-:35383381-35429271	-	-	-	-
ENSMUSG00000033538	480.059	170.012	419.978	184.42	50.218	255.502	79.4247	92.7985	46.0706	32.6254	82.6529	8.0101	2.90309	6.45798e-07	3.23635e-05	1.50922	0.0139814	0.317893	Casp4	caspase 4, apoptosis-related cysteine peptidase [Source:MGI Symbol;Acc:MGI:107700]	9:+:5308828-5336783	ENSMUSG00000033538	9:+:5308828-5336783	12363	C6L648,E0CY92,F6SUE5,P70343
ENSMUSG00000020806	277.225	133.412	324.699	111.348	49.1021	234.04	74.8203	137.378	41.063	61.1727	66.1223	41.0518	2.02632	6.70001e-07	3.35057e-05	1.25149	0.00545911	0.18323	Rhbdf2	rhomboid 5 homolog 2 (Drosophila) [Source:MGI Symbol;Acc:MGI:2442473]	11:-:116598165-116627019	ENSMUSG00000020806	11:-:116598165-116627019	217344	Q8BJ16,Q80WQ6
ENSMUSG00000053835	683.964	488.784	935.234	228.496	248.858	721.538	240.576	399.398	124.19	161.768	191.282	143.681	1.91361	6.73949e-07	3.36323e-05	1.37758	4.76134e-05	0.00697457	H2-T24	histocompatibility 2, T region locus 24 [Source:MGI Symbol;Acc:MGI:95958]	17:-:36005695-36020560	ENSMUSG00000053835	17:-:36005695-36020560	15042	F8VQG4,G3UWY8
ENSMUSG00000068129	3387.71	1203.07	5551.23	1105.36	266.713	1737.41	229.065	617.747	84.129	85.6417	245.597	6.00758	4.74086	6.79318e-07	3.38292e-05	2.76066	0.00533813	0.181159	Cst7	cystatin F (leukocystatin) [Source:MGI Symbol;Acc:MGI:1298217]	2:+:150570415-150578944	ENSMUSG00000068129	2:+:150570415-150578944	13011	Q3TCR2,O89098
ENSMUSG00000021242	16394.3	6685.95	14654.1	10078.2	4467.17	8279.29	4445.48	4711.8	4302.6	4389.48	5329.93	4147.23	1.39604	6.91752e-07	3.43763e-05	0.269845	0.188597	0.899048	Npc2	Niemann-Pick type C2 [Source:MGI Symbol;Acc:MGI:1915213]	12:-:84754560-84773112	ENSMUSG00000021242	12:-:84754560-84773112	67963	Q3U8F7,Q9Z0J0
ENSMUSG00000015355	1055.38	306.966	1153.37	437.273	124.987	395.517	164.605	234.726	111.17	111.47	187.74	23.029	2.77471	6.95756e-07	3.45031e-05	1.09055	0.0878711	0.738018	Cd48	CD48 antigen [Source:MGI Symbol;Acc:MGI:88339]	1:+:171682009-171705258	ENSMUSG00000015355	1:+:171682009-171705258	12506	F8WHM0,P18181
ENSMUSG00000037405	1153.32	739.079	2027.18	321.286	339.251	1179.4	301.584	509.482	179.275	157.69	302.273	72.0909	2.57873	7.19451e-07	3.56038e-05	1.71405	0.00372777	0.144282	Icam1	intercellular adhesion molecule 1 [Source:MGI Symbol;Acc:MGI:96392]	9:+:21015960-21028797	ENSMUSG00000037405	9:+:21015960-21028797	15894	Q3UDC5,P13597,Q3U8M7
ENSMUSG00000004837	556.59	296.34	683.247	322.446	143.958	348.505	163.454	206.522	121.186	187.596	164.125	143.681	1.59538	7.23179e-07	3.57139e-05	0.488797	0.0932319	0.75754	Grap	GRB2-related adaptor protein [Source:MGI Symbol;Acc:MGI:1918770]	11:+:61653265-61672784	ENSMUSG00000004837	11:+:61653265-61672784	71520	Q9CX99
ENSMUSG00000038811	405.134	85.0058	267.03	216.897	72.5371	165.565	50.6476	66.4146	44.0676	59.8133	68.4838	35.0442	2.24441	7.45359e-07	3.67329e-05	0.789638	0.0496127	0.593091	Gngt2	guanine nucleotide binding protein (G protein), gamma transducing activity polypeptide 2 [Source:MGI Symbol;Acc:MGI:893584]	11:+:95837216-95845734	ENSMUSG00000038811	11:+:95837216-95845734	14710	Q6P8Y9,Q61017,A2A614
ENSMUSG00000021175	156.809	115.702	140.41	100.909	63.6095	110.377	65.6117	63.6853	52.0798	44.86	27.1574	49.5625	1.55876	7.77671e-07	3.82459e-05	0.794618	0.0135053	0.310284	Cdca7l	cell division cycle associated 7 like [Source:MGI Symbol;Acc:MGI:2384982]	12:+:117804289-117878706	ENSMUSG00000021175	12:+:117804289-117878706	217946	Q922M5,H3BJV7,H3BJN2
MSTRG.14233	755.143	310.507	580.447	455.831	205.336	611.161	162.303	258.38	144.221	191.674	226.705	184.232	1.49619	7.90481e-07	3.87957e-05	0.729627	0.050643	0.597899	Trac	T cell receptor alpha constant [Source:MGI Symbol;Acc:MGI:4439838]	14:+:54180977-54224206	ENSMUSG00000076928	14:+:54220521-54224206	100101484	A0A075B662
ENSMUSG00000030708	198.018	79.1027	174.259	121.787	39.0585	106.289	86.3312	73.693	38.0584	31.266	54.3147	36.5461	1.84612	7.92392e-07	3.88092e-05	0.934492	0.00827594	0.231163	Dnajb13	DnaJ heat shock protein family (Hsp40) member B13 [Source:MGI Symbol;Acc:MGI:1916637]	7:-:100501716-100514960	ENSMUSG00000030708	7:-:100501716-100514960	69387	Q80Y75
MSTRG.18898	3273.18	1262.1	2408.29	2170.13	851.474	1600.46	965.758	1016.24	798.224	838.745	1040.25	751.448	1.41145	8.03585e-07	3.92764e-05	0.372146	0.069228	0.678401	Rnaset2b	ribonuclease T2B [Source:MGI Symbol;Acc:MGI:3702087]	17:+:6978860-7019379	ENSMUSG00000094724	17:+:6978860-7011299	68195	Q9CQ01,Q5FWA0
ENSMUSG00000092021	551.238	153.483	500.212	122.947	85.9286	469.102	66.7628	153.754	40.0614	55.7351	93.2797	32.0404	2.59606	8.19298e-07	3.99183e-05	1.81836	0.00122574	0.0683196	Gbp11	guanylate binding protein 11 [Source:MGI Symbol;Acc:MGI:3646307]	5:-:105323042-105346472	ENSMUSG00000092021	5:-:105323042-105346472	634650	Q2TA93,A9YVJ5
ENSMUSG00000071637	1881.7	407.32	1342.67	931.381	205.336	569.258	269.353	309.328	321.493	175.362	309.358	93.1175	2.34577	8.20079e-07	3.99183e-05	0.593028	0.130776	0.83408	Cebpd	CCAAT/enhancer binding protein (C/EBP), delta [Source:MGI Symbol;Acc:MGI:103573]	16:+:15887286-15888466	ENSMUSG00000071637	16:+:15887286-15888466	12609	Q3UE64
ENSMUSG00000023393	51.3776	47.2255	72.7125	20.8778	12.2755	27.5942	11.5108	18.1958	6.00921	8.15636	7.08453	8.0101	2.71159	8.21905e-07	3.99254e-05	1.25158	0.0155497	0.335389	Slc17a9	solute carrier family 17, member 9 [Source:MGI Symbol;Acc:MGI:1919107]	2:+:180725263-180742280	ENSMUSG00000023393	2:+:180725263-180742280	228993	Q9DA66,Q8VCL5
ENSMUSG00000076523	291.675	1160.57	1263.69	25.5173	21.2032	1059.82	485.757	85.5202	10.0154	23.1097	22.4343	1.00126	5.61507	8.397e-07	4.07066e-05	4.88369	3.52833e-05	0.00564442	Igkv15-103	immunoglobulin kappa chain variable 15-103 [Source:MGI Symbol;Acc:MGI:96513]	6:+:68437440-68437925	ENSMUSG00000076523	6:+:68437440-68437925	692169	-
ENSMUSG00000039981	78.1367	75.5608	170.498	25.5173	18.9712	100.157	37.9857	31.8426	12.0184	16.3127	11.8076	5.00631	2.99103	8.47439e-07	4.09981e-05	2.10877	0.000364047	0.0295996	Zc3h12d	zinc finger CCCH type containing 12D [Source:MGI Symbol;Acc:MGI:3045313]	10:+:7832470-7870397	ENSMUSG00000039981	10:+:7832470-7870397	237256	E9QNR7
ENSMUSG00000004552	398.176	351.83	971.59	163.543	100.436	353.615	79.4247	126.461	63.0967	65.2508	108.629	13.5171	2.9206	8.57075e-07	4.138e-05	1.40838	0.0125575	0.299408	Ctse	cathepsin E [Source:MGI Symbol;Acc:MGI:107361]	1:+:131638306-131675505	ENSMUSG00000004552	1:+:131638306-131675505	13034	D3Z6T3,P70269
ENSMUSG00000069793	161.625	332.94	551.612	34.7963	93.7403	439.463	54.1009	171.95	31.0476	36.7036	41.3264	27.0341	2.99307	8.63797e-07	4.16199e-05	2.48716	3.37724e-06	0.000945475	Slfn9	schlafen 9 [Source:MGI Symbol;Acc:MGI:2445121]	11:-:82979629-82991830	ENSMUSG00000069793	11:-:82979629-82991830	237886	Q80VG8,A0A0A0MQG6,B1ARD6,F6UG04
ENSMUSG00000004730	2635.24	1463.99	4726.31	884.986	585.877	1649.52	619.282	908.88	447.686	478.506	727.345	220.278	2.37483	8.69499e-07	4.18099e-05	1.00746	0.0416818	0.549121	Adgre1	adhesion G protein-coupled receptor E1 [Source:MGI Symbol;Acc:MGI:106912]	17:+:57358686-57483529	ENSMUSG00000004730	17:+:57358686-57483529	13733	Q6LCD7,Q61549,Q3U9R0
MSTRG.11670	10973.9	5482.88	1692.45	14925.3	1550.06	1497.24	1509.07	1919.66	1518.33	1485.82	1676.67	1705.15	2.37275	8.89075e-07	4.26529e-05	0.0198802	0.858843	0.999397	Uqcrfs1	ubiquinol-cytochrome c reductase, Rieske iron-sulfur polypeptide 1 [Source:MGI Symbol;Acc:MGI:1913944]	13:-:30469648-30545362	ENSMUSG00000038462	13:-:30540308-30545362	66694	Q9CR68
MSTRG.3226	3447.65	2115.7	4988.33	1510.16	1379.32	2295.43	1430.8	1714.04	781.198	1075.28	1043.79	777.481	1.71414	8.90623e-07	4.26529e-05	0.89289	3.34688e-06	0.000945475	Gm36961|Ephx1	predicted gene, 36961 [Source:MGI Symbol;Acc:MGI:5610189]|epoxide hydrolase 1, microsomal [Source:MGI Symbol;Acc:MGI:95405]	1:-:180976158-181020904	ENSMUSG00000103930|ENSMUSG00000038776	1:-:180976158-180976289|1:-:180976210-181020904	-|13849	-|F6YTS6,E9PWK1,D3Z4M3,Q9D379
ENSMUSG00000021384	397.641	136.954	260.762	238.935	72.5371	161.477	84.029	85.5202	80.1228	55.7351	100.364	62.5789	1.7974	9.14136e-07	4.36909e-05	0.43765	0.171912	0.883963	Susd3	sushi domain containing 3 [Source:MGI Symbol;Acc:MGI:1913579]	13:-:49230690-49248706	ENSMUSG00000021384	13:-:49230690-49248706	66329	D3YY27
ENSMUSG00000047793	42.8146	204.25	127.874	225.016	407.324	213.6	574.39	727.832	518.795	1018.19	760.406	485.112	-2.21797193837727	9.25645e-07	4.41522e-05	-0.531193925670717	0.13581	0.836765	Sned1	sushi, nidogen and EGF-like domains 1 [Source:MGI Symbol;Acc:MGI:3045960]	1:+:93235841-93301065	ENSMUSG00000047793	1:+:93235841-93301065	208777	A0A0R4J0N0,F6V5H4,Q70E20
MSTRG.7772	1234.67	703.66	1421.66	796.835	406.208	776.726	467.339	498.565	350.537	341.208	494.736	217.274	1.56918	9.31028e-07	4.43199e-05	0.61831	0.0225679	0.410018	Adap2	ArfGAP with dual PH domains 2 [Source:MGI Symbol;Acc:MGI:2663075]	11:+:80154105-80180630	ENSMUSG00000020709	11:+:80154105-80178958	216991	Q3V340,Q8R2V5,E9QAL8
ENSMUSG00000020707	505.213	316.411	453.826	287.649	176.321	391.429	165.756	192.875	158.243	194.393	153.498	157.699	1.2407	9.40808e-07	4.46959e-05	0.483506	0.0948166	0.762322	Rnf135	ring finger protein 135 [Source:MGI Symbol;Acc:MGI:1919206]	11:+:80183851-80199757	ENSMUSG00000020707	11:+:80183851-80199757	71956	Q9CWS1,B2RRA5
ENSMUSG00000021624	557.125	1322.31	1272.47	421.035	429.643	1997	436.26	825.179	347.533	195.753	203.09	184.232	1.94037	9.70703e-07	4.60241e-05	1.9869	0.000401617	0.0315103	Cd180	CD180 antigen [Source:MGI Symbol;Acc:MGI:1194924]	13:+:102693558-102739629	ENSMUSG00000021624	13:+:102693558-102739629	17079	Q62192,E9Q009,F2Z425,E9Q0I3,E9PVS6
ENSMUSG00000005107	199.088	181.818	379.86	73.0722	65.8414	67.4525	79.4247	136.468	50.0768	42.1412	43.6879	18.0227	2.44948	9.99359e-07	4.72884e-05	1.20691	0.00173739	0.0868757	Slc2a9	solute carrier family 2 (facilitated glucose transporter), member 9 [Source:MGI Symbol;Acc:MGI:2152844]	5:-:38349273-38503143	ENSMUSG00000005107	5:-:38349273-38503143	117591	Q8BZR3,B9EHN5,D3Z1X2,Q3T9X0,Q99JJ2,Q7TSK9,D6REU9
MSTRG.26401	545.887	449.823	460.095	514.985	734.299	661.239	719.426	837.916	809.241	840.105	778.118	802.012	-0.709526969243395	1.00447e-06	4.74308e-05	-0.127883640108543	0.233391	0.934795	Slc24a5	solute carrier family 24, member 5 [Source:MGI Symbol;Acc:MGI:2677271]	2:+:125068124-125088679	ENSMUSG00000035183	2:+:125068124-125088677	317750	Q8C261,A2ATP8
MSTRG.7863	518.057	752.066	977.858	958.058	371.613	1654.63	644.606	368.465	112.172	220.222	393.191	160.703	1.85736	1.00636e-06	4.74308e-05	1.7791	0.00441389	0.159588	Slfn5	schlafen 5 [Source:MGI Symbol;Acc:MGI:1329004]	11:+:82951349-82964971	ENSMUSG00000054404	11:+:82951349-82962941	327978	Q8CBA2,F8WH72
ENSMUSG00000061356	58.3349	25.974	77.7272	19.7179	0	29.6382	4.60433	5.45874	0	0	4.72302	3.50442	4.38061	1.00988e-06	4.75023e-05	2.22286	0.0736124	0.694071	Nuggc	nuclear GTPase, germinal center associated [Source:MGI Symbol;Acc:MGI:2685446]	14:+:65598546-65648531	ENSMUSG00000061356	14:+:65598546-65648531	100503545	D3YWJ0,D3YY21
ENSMUSG00000066363	490.228	112.16	339.743	71.9123	23.4351	564.148	37.9857	49.1286	3.00461	14.9533	8.26529	0	5.32222	1.04108e-06	4.88731e-05	4.71655	NA	NA	Serpina3f	serine (or cysteine) peptidase inhibitor, clade A, member 3F [Source:MGI Symbol;Acc:MGI:2182838]	12:+:104214544-104221129	ENSMUSG00000066363	12:+:104214544-104221129	238393	Q3UDB3,Q80X76
ENSMUSG00000040528	204.975	121.606	300.879	89.3105	40.1744	146.147	57.5541	96.4377	14.0215	35.3442	51.9532	10.5133	2.70486	1.0498e-06	4.91772e-05	1.63236	0.00292325	0.122846	Milr1	mast cell immunoglobulin like receptor 1 [Source:MGI Symbol;Acc:MGI:2685731]	11:+:106751226-106768794	ENSMUSG00000040528	11:+:106751226-106768794	380732	B7ZP19,Q3TB92,S4R1V2
ENSMUSG00000086763	176.61	44.8642	110.322	67.2728	26.7829	82.7826	4.60433	32.7524	19.0292	0	11.8076	9.01137	3.31039	1.0517e-06	4.91772e-05	1.87145	0.0252746	0.434518	Plxna4os1	plexin A4, opposite strand 1 [Source:MGI Symbol;Acc:MGI:2442851]	6:+:32511073-32515576	ENSMUSG00000086763	6:+:32511073-32515576	319849	-
MSTRG.51970	117.205	59.0318	151.693	42.9154	13.3915	41.9023	16.1152	18.1958	15.023	23.1097	15.3498	7.50947	2.64197	1.07381e-06	5.01128e-05	0.600055	0.24883	0.942233	-	-	X:.:167303397-167304510	-	-	-	-
MSTRG.18902	3961.96	1347.11	2798.18	2467.06	881.605	1687.34	947.341	1086.29	884.356	855.058	1168.95	732.925	1.53902	1.08414e-06	5.04953e-05	0.339302	0.128361	0.830816	Rnaset2a	ribonuclease T2A [Source:MGI Symbol;Acc:MGI:1915445]	17:-:8107434-8148097	ENSMUSG00000095687	17:-:8128610-8148097	100037283	Q9CQ01,Q5FWA0
MSTRG.41269	1605.55	931.522	1385.3	1466.08	646.138	1001.57	574.39	682.342	631.969	553.273	760.406	492.621	1.14585	1.13221e-06	5.26314e-05	0.254375	0.215377	0.922305	Mir6537|Pou2f2	microRNA 6537 [Source:MGI Symbol;Acc:MGI:5531190]|POU domain, class 2, transcription factor 2 [Source:MGI Symbol;Acc:MGI:101897]	7:-:25087344-25180013	ENSMUSG00000098441|ENSMUSG00000008496	7:-:25097066-25097175|7:-:25087344-25159922	102465968|18987	-|H3BKB7,F6X6U7
MSTRG.6063	154.668	53.1287	99.0395	126.427	61.3776	56.2104	50.6476	56.407	28.043	27.1879	27.1574	32.0404	1.92073	1.15491e-06	5.34788e-05	0.957459	0.000303032	0.0261031	Gm11974|Gm22457	predicted gene 11974 [Source:MGI Symbol;Acc:MGI:3650059]|predicted gene, 22457 [Source:MGI Symbol;Acc:MGI:5452234]	11:-:6525591-6528760	ENSMUSG00000085156|ENSMUSG00000064513	11:-:6525591-6528760|11:-:6528033-6528165	100041286|-	-|-
ENSMUSG00000051811	467.75	134.593	447.558	240.094	135.031	201.336	124.317	123.731	74.1136	103.314	89.7374	51.565	2.02697	1.15495e-06	5.34788e-05	0.893905	0.00125719	0.0696005	Cox6b2	cytochrome c oxidase subunit VIb polypeptide 2 [Source:MGI Symbol;Acc:MGI:3044182]	7:-:4751792-4753094	ENSMUSG00000051811	7:-:4751792-4753094	333182	S4R2Q6,V9GWZ7,Q80ZN9,S4R2M9,V9GXN3,S4R1N0
MSTRG.9949	453.3	257.379	436.275	204.138	101.552	348.505	107.051	151.025	92.1413	91.0793	153.498	71.0897	1.73583	1.1742e-06	5.42644e-05	0.801544	0.0520261	0.606585	Baz1a|Gm20403	bromodomain adjacent to zinc finger domain 1A [Source:MGI Symbol;Acc:MGI:1309478]|predicted gene 20403 [Source:MGI Symbol;Acc:MGI:5141868]	12:-:54892989-55014348	ENSMUSG00000035021|ENSMUSG00000092233	12:-:54892989-55014348|12:-:54986158-54986529	217578|-	G3UWZ0,G3UZ82,O88379,G3UZD1,G3UXR5,G3UYS9,G3UWK3|G3UYB0
ENSMUSG00000036526	124.162	152.302	258.255	25.5173	47.9861	247.326	18.4173	79.1517	17.0261	24.4691	23.6151	8.0101	2.96143	1.18038e-06	5.4444e-05	2.4475	0.000272153	0.0250178	Card11	caspase recruitment domain family, member 11 [Source:MGI Symbol;Acc:MGI:1916978]	5:-:140872990-141000582	ENSMUSG00000036526	5:-:140872990-141000582	108723	Q8BVX8,Q8CIS0
ENSMUSG00000033446	470.426	308.146	530.3	353.762	212.032	319.889	233.67	257.47	187.287	186.237	208.994	164.708	1.15773	1.18612e-06	5.4603e-05	0.459849	0.00978935	0.256564	Lpar6	lysophosphatidic acid receptor 6 [Source:MGI Symbol;Acc:MGI:1914418]	14:+:73237895-73243294	ENSMUSG00000033446	14:+:73237895-73243294	67168	Q8BMC0
ENSMUSG00000037725	252.071	100.354	319.684	82.3512	70.3052	135.927	70.216	137.378	47.0722	35.3442	33.0611	44.0556	2.23789	1.19758e-06	5.5024e-05	1.36884	2.47885e-05	0.00430063	Ckap2	cytoskeleton associated protein 2 [Source:MGI Symbol;Acc:MGI:1931797]	8:-:22168152-22185819	ENSMUSG00000037725	8:-:22168152-22185819	80986	Q3V1H1
ENSMUSG00000034959	215.679	151.122	262.016	114.828	69.1893	113.443	62.1584	78.2419	61.0937	67.9696	64.9415	40.0505	1.68148	1.28121e-06	5.87525e-05	0.485345	0.0980451	0.766124	5031414D18Rik	RIKEN cDNA 5031414D18 gene [Source:MGI Symbol;Acc:MGI:2685590]	14:+:75016027-75052532	ENSMUSG00000034959	14:+:75016027-75052532	271221	Q7TPZ3,F8WGX2
ENSMUSG00000001444	67.4331	54.3093	90.2638	27.837	16.7393	91.9807	6.90649	20.0154	5.00768	5.43757	9.44604	0	3.68599	1.33242e-06	6.09831e-05	2.82973	0.00322015	0.129839	Tbx21	T-box 21 [Source:MGI Symbol;Acc:MGI:1888984]	11:-:97098071-97115331	ENSMUSG00000001444	11:-:97098071-97115331	57765	Q5PSB0,Q9JKD8,Q3U150
MSTRG.12925	598.87	531.287	1135.82	157.743	180.785	598.897	168.058	283.854	113.174	137.299	154.679	66.0834	2.36692	1.36076e-06	6.21604e-05	1.39318	0.000599763	0.0418845	Naip2	NLR family, apoptosis inhibitory protein 2 [Source:MGI Symbol;Acc:MGI:1298226]	13:-:100143919-100202108	ENSMUSG00000078945	13:-:100144063-100202092	17948	Q14AY6,Q9QUK4,A9C471
MSTRG.5736	481.665	206.611	595.491	140.345	138.379	368.945	77.1225	156.484	54.0829	59.8133	114.533	29.5373	2.47405	1.37674e-06	6.277e-05	1.5323	0.00173651	0.0868757	Arhgap9	Rho GTPase activating protein 9 [Source:MGI Symbol;Acc:MGI:2143764]	10:+:127321888-127329943	ENSMUSG00000040345	10:+:127323727-127329943	216445	Q8VDJ7,Q8QZW8
ENSMUSG00000036908	4424.36	2331.76	5488.54	1772.29	1001.01	3088.51	1107.34	1524.81	967.483	947.497	1431.08	650.821	1.81094	1.39492e-06	6.34769e-05	0.750495	0.0848031	0.730433	Unc93b1	unc-93 homolog B1 (C. elegans) [Source:MGI Symbol;Acc:MGI:1859307]	19:+:3935186-3949340	ENSMUSG00000036908	19:+:3935186-3949340	54445	E9Q8P6,E9PYK0
MSTRG.19982	1041.47	606.847	842.462	684.327	501.064	698.031	498.419	454.895	415.637	402.38	342.419	303.883	1.12039	1.40229e-06	6.36901e-05	0.559217	0.0018406	0.0905088	-	-	17:-:35995425-36005255	-	-	-	-
MSTRG.41975	1144.22	695.395	1478.07	520.785	295.728	983.172	282.015	426.691	215.33	277.316	414.445	167.712	1.83952	1.42824e-06	6.47451e-05	0.889943	0.025808	0.439396	Cd37|Cd37	CD37 antigen [Source:MGI Symbol;Acc:MGI:88330]|CD37 antigen [Source:MGI Symbol;Acc:MGI:88330]	7:-:45233632-45239019	ENSMUSG00000109208|ENSMUSG00000030798	7:-:45233901-45239019|7:-:45233632-45238839	12493|12493	-|D3Z0N6,Q3U429,E9Q2X8,Q61470
MSTRG.10756	27.2943	14.1676	12.5366	20.8778	0	2.04402	0	3.63916	0	0	0	0	6.75428	1.44426e-06	NA	3.06879	0.0836168	0.724581	-	-	12:.:104608475-104609077	-	-	-	-
ENSMUSG00000024013	770.128	426.21	791.062	376.96	214.264	516.114	269.353	301.14	225.345	207.987	256.224	170.715	1.46214	1.46099e-06	6.61036e-05	0.600342	0.0276668	0.453492	Fgd2	FYVE, RhoGEF and PH domain containing 2 [Source:MGI Symbol;Acc:MGI:1347084]	17:+:29360914-29379660	ENSMUSG00000024013	17:+:29360914-29379660	26382	Q8BY35,E9PVB8
ENSMUSG00000040033	2594.03	2364.82	3435.04	1058.97	1196.3	2849.36	939.283	1596.68	793.216	882.246	834.794	791.999	1.51754	1.46921e-06	6.63491e-05	0.995476	0.000462019	0.0351306	Stat2	signal transducer and activator of transcription 2 [Source:MGI Symbol;Acc:MGI:103039]	10:+:128270576-128292849	ENSMUSG00000040033	10:+:128270576-128292849	20847	Q3UDU1,E9QJX9,Q9QXJ2
MSTRG.22894	563.012	144.038	1135.82	168.182	141.726	883.015	147.339	87.3398	54.0829	63.8915	114.533	27.0341	2.96034	1.49927e-06	6.75782e-05	2.28243	0.00545537	0.18323	AW112010	expressed sequence AW112010 [Source:MGI Symbol;Acc:MGI:2147706]	19:-:11047617-11055815	ENSMUSG00000075010	19:-:11047617-11050566	107350	Q3U6J0
ENSMUSG00000025058	229.058	99.1735	309.655	90.4704	26.7829	122.641	36.8346	52.7678	24.0369	31.266	55.4955	13.0164	2.57576	1.51036e-06	6.79492e-05	0.968974	0.0764847	0.701603	5430427O19Rik	RIKEN cDNA 5430427O19 gene [Source:MGI Symbol;Acc:MGI:1918648]	X:+:85870354-85891499	ENSMUSG00000025058	X:+:85870354-85891499	71398	Q9D3J9,Q08EG0
ENSMUSG00000024521	406.204	374.262	748.438	344.483	253.322	410.847	226.763	295.682	189.29	131.861	190.102	177.224	1.44109	1.61749e-06	7.26312e-05	0.78323	0.000510051	0.0377346	Pmaip1	phorbol-12-myristate-13-acetate-induced protein 1 [Source:MGI Symbol;Acc:MGI:1930146]	18:+:66458604-66465550	ENSMUSG00000024521	18:+:66458604-66465550	58801	Q9JM54
ENSMUSG00000043932	29.4351	33.0578	40.1173	8.11914	3.34787	51.1004	3.45325	0	2.00307	0	0	0	5.84714	1.655e-06	7.40378e-05	4.81828	0.00434648	0.158592	Klri2	killer cell lectin-like receptor family I member 2 [Source:MGI Symbol;Acc:MGI:2443965]	6:-:129729041-129740484	ENSMUSG00000043932	6:-:129729041-129740484	320407	Q8BS07,Q5DT36
ENSMUSG00000024673	137.007	51.948	67.6979	44.0753	8.92765	98.1128	5.75541	23.6545	10.0154	9.51575	18.8921	3.00379	2.91544	1.65505e-06	7.40378e-05	1.74656	0.0392728	0.535431	Ms4a1	membrane-spanning 4-domains, subfamily A, member 1 [Source:MGI Symbol;Acc:MGI:88321]	19:-:11249675-11266241	ENSMUSG00000024673	19:-:11249675-11266241	12482	Q8BNW4,P19437,Q542S5
MSTRG.2265	7909.47	3597.4	6269.58	6324.81	3304.35	4065.55	3058.43	3065.08	2409.69	2668.49	2461.87	3020.81	1.1904	1.67633e-06	7.48489e-05	0.35284	0.00559292	0.185198	Phlda3	pleckstrin homology-like domain, family A, member 3 [Source:MGI Symbol;Acc:MGI:1351485]	1:+:135766119-135788309	ENSMUSG00000041801	1:+:135766119-135769136	27280	Q9WV95
MSTRG.46123	874.489	296.34	809.867	603.136	171.857	263.678	250.936	264.749	230.353	201.19	246.778	188.738	1.57747	1.74507e-06	7.77469e-05	0.138638	0.4531	0.9947	-	-	8:+:90814997-90817111	-	-	-	-
ENSMUSG00000030345	43.885	56.6706	47.6392	39.4358	15.6234	49.0564	19.5684	10.9175	3.00461	4.07818	12.9883	11.0139	2.55235	1.74778e-06	7.77469e-05	1.58744	0.018224	0.361487	Dyrk4	dual-specificity tyrosine-(Y)-phosphorylation regulated kinase 4 [Source:MGI Symbol;Acc:MGI:1330292]	6:-:126876020-126921839	ENSMUSG00000030345	6:-:126876020-126921839	101320	K3W4S9
ENSMUSG00000025408	2728.36	1201.89	1946.94	1901.04	810.184	1291.82	704.462	1080.83	845.296	810.198	922.17	804.014	1.20268	1.83462e-06	8.14572e-05	0.20206	0.281449	0.958388	Ddit3	DNA-damage inducible transcript 3 [Source:MGI Symbol;Acc:MGI:109247]	10:+:127290774-127296288	ENSMUSG00000025408	10:+:127290774-127296288	13198	Q3V405,D3YX14,P35639
ENSMUSG00000026875	320.575	192.444	320.938	151.944	94.8562	305.58	73.6693	159.213	71.109	54.3757	108.629	82.6042	1.63795	1.89514e-06	8.39873e-05	0.999464	0.0195922	0.378568	Traf1	TNF receptor-associated factor 1 [Source:MGI Symbol;Acc:MGI:101836]	2:-:34941750-34961772	ENSMUSG00000026875	2:-:34941750-34961772	22029	Q3UM74,P39428
ENSMUSG00000001281	478.989	110.98	581.7	143.825	71.4212	563.126	96.6909	148.296	51.0783	53.0163	90.9182	45.0568	2.45919	1.93342e-06	8.55242e-05	1.87734	0.000810493	0.0511982	Itgb7	integrin beta 7 [Source:MGI Symbol;Acc:MGI:96616]	15:-:102215995-102231935	ENSMUSG00000001281	15:-:102215995-102231935	16421	P26011,D3Z0L2
ENSMUSG00000029082	80.2774	29.5159	77.7272	53.3543	29.0149	56.2104	69.0649	47.3091	5.00768	19.0315	9.44604	11.0139	2.46498	2.0038e-06	8.84725e-05	2.20596	3.15381e-06	0.000914086	Bst1	bone marrow stromal cell antigen 1 [Source:MGI Symbol;Acc:MGI:105370]	5:+:43818885-43843986	ENSMUSG00000029082	5:+:43818885-43843986	12182	Q3TPZ1,A0A0G2JG11,D3Z579,Q64277
ENSMUSG00000063234	421.189	251.476	480.153	164.702	113.827	256.524	78.2736	192.875	78.1198	51.6569	138.148	51.565	2.04954	2.01381e-06	8.87494e-05	1.01216	0.0166773	0.348162	Gpr84	G protein-coupled receptor 84 [Source:MGI Symbol;Acc:MGI:1934129]	15:-:103308236-103310438	ENSMUSG00000063234	15:-:103308236-103310438	80910	A0A0R4J100,Q8CIM5
ENSMUSG00000029915	740.693	321.133	704.559	361.881	168.509	400.627	150.792	219.259	153.235	159.049	233.79	106.635	1.71072	2.03807e-06	8.96523e-05	0.530769	0.118641	0.809228	Clec5a	C-type lectin domain family 5, member a [Source:MGI Symbol;Acc:MGI:1345151]	6:-:40574894-40585821	ENSMUSG00000029915	6:-:40574894-40585821	23845	A0A0R4J269,Q9R007
MSTRG.17889	31.5758	37.7804	18.805	32.4765	121.639	73.5846	115.108	113.724	85.1305	116.908	64.9415	107.636	-1.63085307983839	2.05497e-06	9.02287e-05	0.175831	0.543837	0.996211	-	-	16:-:29825163-29834717	-	-	-	-
ENSMUSG00000103254	92.5867	69.6576	441.29	102.069	25.667	386.319	54.1009	16.3762	9.01382	24.4691	10.6268	0	4.04198	2.08612e-06	9.14273e-05	3.46906	0.00944677	0.251988	Ighv1-15	immunoglobulin heavy variable 1-15 [Source:MGI Symbol;Acc:MGI:4439782]	12:-:114657353-114657786	ENSMUSG00000103254	12:-:114657353-114657786	629865	A0A0A6YXA5
ENSMUSG00000030745	427.076	272.727	634.354	187.9	87.0446	447.64	110.504	174.68	70.1075	59.8133	158.221	51.0644	2.17119	2.09541e-06	9.16655e-05	1.27817	0.0125565	0.299408	Il21r	interleukin 21 receptor [Source:MGI Symbol;Acc:MGI:1890475]	7:+:125603429-125633570	ENSMUSG00000030745	7:+:125603429-125633570	60504	A0A0U1RP02,Q9JHX3,Q3TAI3
ENSMUSG00000076535	13.9148	3.54191	100.293	47.5549	15.6234	58.2545	54.1009	18.1958	0	2.71879	0	0	6.38352	2.13377e-06	9.31718e-05	6.26692	5.62538e-08	5.13285e-05	Igkv1-88	immunoglobulin kappa chain variable 1-88 [Source:MGI Symbol;Acc:MGI:4439828]	6:-:68862265-68863031	ENSMUSG00000076535	6:-:68862265-68863031	692154	-
ENSMUSG00000037944	187.314	29.5159	70.2052	44.0753	8.92765	164.543	12.6619	45.4895	4.00614	16.3127	11.8076	4.00505	3.25744	2.15388e-06	9.38774e-05	2.7169	0.00141056	0.0755078	Ccr7	chemokine (C-C motif) receptor 7 [Source:MGI Symbol;Acc:MGI:103011]	11:-:99144196-99155077	ENSMUSG00000037944	11:-:99144196-99155077	12775	Q3U3J0,P47774
MSTRG.41148	1406.46	912.632	1367.75	851.349	550.166	1144.65	641.153	670.515	551.846	524.726	541.967	347.939	1.20941	2.20094e-06	9.57529e-05	0.615117	0.0126485	0.29998	Vasp	vasodilator-stimulated phosphoprotein [Source:MGI Symbol;Acc:MGI:109268]	7:-:19256929-19272857	ENSMUSG00000030403	7:-:19256929-19271817	22323	P70460
ENSMUSG00000054626	556.59	167.65	367.324	276.051	111.596	150.235	104.748	119.182	83.1274	87.0011	128.702	45.0568	2.00228	2.21721e-06	9.62845e-05	0.514799	0.0962398	0.764689	Xlr	X-linked lymphocyte-regulated [Source:MGI Symbol;Acc:MGI:98976]	X:-:53777118-53797706	ENSMUSG00000054626	X:-:53777118-53797706	22441	P05531,Q544L6,Q8BS74,P05531
MSTRG.22946	15550.3	10828.8	33116.8	5118.54	4324.33	14064.9	4017.28	6807.05	3131.8	2736.46	5150.45	1409.78	2.37836	2.30949e-06	0.000100109	1.23312	0.0351255	0.508912	Mpeg1	macrophage expressed gene 1 [Source:MGI Symbol;Acc:MGI:1333743]	19:+:12460712-12465294	ENSMUSG00000046805	19:+:12460779-12465284	17476	Q80VB7,E9QN37
ENSMUSG00000022586	333.954	109.799	361.055	117.148	17.8553	254.48	9.20866	94.6181	0	0	9.44604	0	6.66527	2.31807e-06	0.000100298	5.35299	0.00192384	0.0927508	Ly6i	lymphocyte antigen 6 complex, locus I [Source:MGI Symbol;Acc:MGI:1888480]	15:-:74979534-74983430	ENSMUSG00000022586	15:-:74979534-74983430	57248	B7ZN85,Q9WU67
ENSMUSG00000027639	2473.08	1720.19	2887.19	1141.32	1076.9	2852.42	1070.51	1317.38	784.202	846.902	833.613	801.511	1.33219	2.361e-06	0.000101969	0.951964	0.000835681	0.0522534	Samhd1	SAM domain and HD domain, 1 [Source:MGI Symbol;Acc:MGI:1927468]	2:-:157097533-157135265	ENSMUSG00000027639	2:-:157097533-157135265	56045	Q8C5C0,F8WJE0,E9Q0K6,E9PYG9,E0CXZ5,F6TVP2
ENSMUSG00000051124	108.642	66.1157	144.171	82.3512	31.2468	122.641	39.1368	53.6776	28.043	42.1412	22.4343	22.5284	1.82115	2.41249e-06	0.000104004	1.1145	0.0201228	0.386095	Gimap9	GTPase, IMAP family member 9 [Source:MGI Symbol;Acc:MGI:3511744]	6:+:48676129-48679114	ENSMUSG00000051124	6:+:48676129-48679114	317758	Q4V9U6,G3X987,F7BEI3
MSTRG.38931	49.772	1.18064	73.9662	11.5988	0	22.4842	0	10.0077	0	0	0	0	7.6153	2.42893e-06	0.000104523	5.54788	0.00222822	0.100909	-	-	6:+:69775792-69823655	-	-	-	-
MSTRG.23254	412.626	645.808	430.007	441.913	809.068	572.324	889.787	707.816	1028.58	1029.06	891.47	842.563	-0.974854739919546	2.44284e-06	0.000104932	-0.347571183781585	0.0296638	0.470571	Papss2	3'-phosphoadenosine 5'-phosphosulfate synthase 2 [Source:MGI Symbol;Acc:MGI:1330223]	19:+:32595735-32667519	ENSMUSG00000024899	19:+:32620005-32667187	23972	O88428
ENSMUSG00000000982	292.745	153.483	389.89	125.267	33.4787	162.499	57.5541	76.4223	34.0522	32.6254	73.2068	8.0101	2.71715	2.51741e-06	0.00010794	1.17401	0.0501682	0.596498	Ccl3	chemokine (C-C motif) ligand 3 [Source:MGI Symbol;Acc:MGI:98260]	11:-:83647844-83649355	ENSMUSG00000000982	11:-:83647844-83649355	20302	V6AW11,P10855,Q5QNW0
ENSMUSG00000032690	297.562	195.986	339.743	64.9531	93.7403	310.69	88.6333	171.04	5.00768	54.3757	40.1457	22.5284	2.89501	2.52482e-06	0.000108062	2.46119	2.13799e-05	0.00378933	Oas2	2'-5' oligoadenylate synthetase 2 [Source:MGI Symbol;Acc:MGI:2180852]	5:-:120730333-120749853	ENSMUSG00000032690	5:-:120730333-120749853	246728	Q80VT1,F7CFL3
ENSMUSG00000034792	336.095	236.127	412.456	201.819	107.132	257.546	90.9355	124.641	96.1474	89.7199	147.594	72.5916	1.55386	2.55127e-06	0.000108998	0.521354	0.152189	0.860398	Gna15	guanine nucleotide binding protein, alpha 15 [Source:MGI Symbol;Acc:MGI:95770]	10:-:81502306-81524225	ENSMUSG00000034792	10:-:81502306-81524225	14676	P30678
MSTRG.6037	2529.81	1004.72	4669.9	1752.57	40.1744	3131.43	36.8346	840.646	5.00768	212.065	101.545	183.732	4.30886	2.61522e-06	0.00011153	3.01082	0.0282185	0.459176	-	-	11:+:6005434-6011658	-	-	-	-
ENSMUSG00000091002	383.191	423.849	309.655	372.32	786.749	533.488	676.836	593.183	690.058	749.025	557.316	719.407	-0.866542493344266	2.66065e-06	0.000113263	-0.0696166333581931	0.66828	0.999397	Tcerg1l	transcription elongation regulator 1-like [Source:MGI Symbol;Acc:MGI:1917821]	7:-:138208974-138397730	ENSMUSG00000091002	7:-:138208974-138397730	70571	Q3B807
ENSMUSG00000030641	88.8404	47.2255	201.84	52.1944	45.7542	87.8927	40.2879	66.4146	22.0338	12.2345	10.6268	20.0253	2.56616	2.69952e-06	0.000114712	1.85882	4.31356e-06	0.00114267	Ddias	DNA damage-induced apoptosis suppressor [Source:MGI Symbol;Acc:MGI:1921291]	7:-:92857525-92874247	ENSMUSG00000030641	7:-:92857525-92874247	74041	E9QLR9
ENSMUSG00000010492	33.7165	64.935	32.5953	38.2759	20.0872	32.7043	28.7771	20.0154	7.01075	5.43757	12.9883	5.00631	2.50803	2.78802e-06	0.000118262	1.77853	0.000413129	0.0323106	Uckl1os	uridine-cytidine kinase 1-like 1, opposite strand [Source:MGI Symbol;Acc:MGI:3801877]	2:+:181578480-181585170	ENSMUSG00000010492	2:+:181578480-181585170	100271841	-
ENSMUSG00000042453	1325.11	1765.05	1251.16	1068.25	3153.69	2492.68	2743.03	3113.3	3105.76	3409.36	2329.63	2370.49	-1.05160857331515	2.86111e-06	0.000121146	0.0372483	0.809152	0.999397	Reln	reelin [Source:MGI Symbol;Acc:MGI:103022]	5:-:21884454-22344702	ENSMUSG00000042453	5:-:21884454-22344702	19699	A1IH03,F6U2B2
MSTRG.1461	24.6184	12.987	35.1026	2.31975	5.57978	9.19807	2.30216	12.7371	0	0	0	0	6.75264	2.94915e-06	0.000124651	5.43017	6.03062e-05	0.00805943	-	-	1:+:85482748-85483356	-	-	-	-
MSTRG.44035	3717.38	1675.32	2264.12	2941.45	1173.99	1388.91	1454.97	1151.79	1139.75	986.919	1126.44	1306.15	1.21694	3.01588e-06	0.000127245	0.178434	0.163672	0.87611	Rgs10|Gm15503	regulator of G-protein signalling 10 [Source:MGI Symbol;Acc:MGI:1915115]|predicted gene 15503 [Source:MGI Symbol;Acc:MGI:3782950]	7:-:128305160-128418758	ENSMUSG00000030844|ENSMUSG00000084964	7:-:128373621-128418758|7:-:128408968-128412341	67865|100043643	Q9CQE5,D3Z1B6|-
MSTRG.1501	81.3478	107.438	76.4735	83.5111	188.597	178.851	250.936	151.935	196.301	165.846	178.294	167.211	-1.02364873161631	3.05428e-06	0.000128579	0.120068	0.559294	0.997942	-	-	1:.:87050397-87054972	-	-	-	-
MSTRG.44743	463.468	393.152	268.284	302.728	915.084	509.982	733.239	504.933	927.422	819.714	786.383	603.261	-1.13084668748932	3.05831e-06	0.000128579	-0.235673182345992	0.296228	0.964595	Dlgap2	discs, large (Drosophila) homolog-associated protein 2 [Source:MGI Symbol;Acc:MGI:2443181]	8:+:14095865-14854015	ENSMUSG00000047495	8:+:14095865-14847680	244310	Q3V2X4,Q0VF59
ENSMUSG00000022548	37102.6	20144	51385.2	28053.9	19375.2	22772.4	14570.4	15578.3	11751	12501	17097.3	11228.7	1.37837	3.07523e-06	0.000129062	0.459562	0.0104546	0.268571	Apod	apolipoprotein D [Source:MGI Symbol;Acc:MGI:88056]	16:-:31296192-31314808	ENSMUSG00000022548	16:-:31296192-31314808	11815	P51910
ENSMUSG00000057948	218.89	149.941	274.552	66.113	55.7978	199.292	71.3671	100.987	34.0522	40.7818	60.2185	37.5474	2.0457	3.17671e-06	0.000133086	1.31583	0.00158714	0.0811221	Unc13d	unc-13 homolog D (C. elegans) [Source:MGI Symbol;Acc:MGI:1917700]	11:-:116062095-116077961	ENSMUSG00000057948	11:-:116062095-116077961	70450	A0A0R4J257,B2RUP2,A2A855,A2A858
MSTRG.29616	1302.1	1073.2	371.085	948.779	1277.77	1283.64	447.771	400.307	348.534	240.613	290.466	321.906	1.62067	3.20928e-06	0.000134134	1.50348	3.36503e-05	0.005454	Gm42671|Golph3l	predicted gene 42671 [Source:MGI Symbol;Acc:MGI:5662808]|golgi phosphoprotein 3-like [Source:MGI Symbol;Acc:MGI:1917129]	3:+:95588934-95619247	ENSMUSG00000105460|ENSMUSG00000046519	3:+:95588971-95590574|3:+:95588934-95619247	-|229593	-|H3BJ07,H3BKI7,K3W4N3,H3BJ82,H3BJ12,H3BJI3,K3W4Q3,H3BJN5
ENSMUSG00000029923	84.5589	20.0708	81.4882	52.1944	10.0436	44.9684	6.90649	29.1133	4.00614	5.43757	12.9883	1.00126	3.42315	3.21303e-06	0.000134134	2.02545	0.0118135	0.289302	Rab19	RAB19, member RAS oncogene family [Source:MGI Symbol;Acc:MGI:103292]	6:+:39381175-39390380	ENSMUSG00000029923	6:+:39381175-39390380	19331	P35294
MSTRG.10067	463.468	547.815	505.227	495.267	724.255	741.978	709.067	732.381	772.184	848.261	775.756	765.466	-0.653239354358968	3.22138e-06	0.000134247	-0.118048516871702	0.173637	0.884895	9330151L19Rik	RIKEN cDNA 9330151L19 gene [Source:MGI Symbol;Acc:MGI:3041168]	12:+:69197211-69201670	ENSMUSG00000097061	12:+:69197211-69199868	414085	Q3U4L0,M0QWC1
ENSMUSG00000100280	44.4202	15.3483	40.1173	32.4765	6.69574	25.5502	14.9641	16.3762	6.00921	2.71879	4.72302	4.50568	2.87131	3.2985e-06	0.000137079	1.80988	0.00402631	0.151902	Gm28417	predicted gene 28417 [Source:MGI Symbol;Acc:MGI:5579123]	1:-:34468834-34473148	ENSMUSG00000100280	1:-:34468834-34473148	-	-
MSTRG.38988	48.1665	126.328	80.2345	0	1.11596	23.5062	8.05758	1.81958	0	0	2.36151	0	6.97246	3.30088e-06	0.000137079	4.12123	0.00305431	0.125722	-	-	6:-:70215769-70723165	-	-	-	-
ENSMUSG00000022221	54.5887	17.7096	63.9369	19.7179	15.6234	51.1004	19.5684	20.9252	6.00921	2.71879	4.72302	5.00631	3.05883	3.36559e-06	0.000139522	2.51147	4.19531e-05	0.00637999	Ripk3	receptor-interacting serine-threonine kinase 3 [Source:MGI Symbol;Acc:MGI:2154952]	14:-:55784996-55788857	ENSMUSG00000022221	14:-:55784996-55788857	56532	Q9QZL0,E9PZP3
MSTRG.50597	78.1367	127.509	94.0248	102.069	267.829	141.037	193.382	184.687	215.33	217.503	184.198	234.296	-1.09528145971434	3.42401e-06	0.000141697	-0.117279010376247	0.604766	0.999397	-	-	X:.:56382383-56386960	-	-	-	-
ENSMUSG00000024691	444.202	381.346	631.847	201.819	158.466	482.388	122.015	182.868	84.129	108.751	190.102	81.6029	1.84141	3.43746e-06	0.000142006	1.0302	0.0178667	0.358733	Fam111a	family with sequence similarity 111, member A [Source:MGI Symbol;Acc:MGI:1915508]	19:+:12545740-12589768	ENSMUSG00000024691	19:+:12545740-12589768	107373	Q3UQF7,Q9D2L9,D3YYD2
ENSMUSG00000027962	5309.02	2821.72	3517.78	3116.59	1492.03	3382.85	1359.43	1607.6	1700.61	1923.54	1828.99	1573.48	1.0722	3.51931e-06	0.000145	0.158783	0.543695	0.996211	Vcam1	vascular cell adhesion molecule 1 [Source:MGI Symbol;Acc:MGI:98926]	3:-:116109949-116129688	ENSMUSG00000027962	3:-:116109949-116129688	22329	A0A0G2JFP9,Q3UPN1
MSTRG.40622	1264.64	924.439	1187.22	1924.24	610.428	858.487	1528.64	756.035	630.967	496.178	647.054	590.745	1.16388	3.52215e-06	0.000145	0.665659	0.0097245	0.256084	-	-	6:.:145932749-145933033	-	-	-	-
ENSMUSG00000035273	1046.82	413.223	2274.15	262.132	93.7403	675.547	104.748	231.087	31.0476	32.6254	89.7374	2.00253	4.69063	3.54016e-06	0.00014549	2.83639	0.00498261	0.172162	Hpse	heparanase [Source:MGI Symbol;Acc:MGI:1343124]	5:-:100679484-100719716	ENSMUSG00000035273	5:-:100679484-100719716	15442	Q6YGZ1,D3Z3C3
ENSMUSG00000041857	109.177	40.1417	35.1026	33.6364	5.57978	16.3521	8.05758	4.54895	0	5.43757	5.90378	0	4.42072	3.58134e-06	0.000146928	1.75493	0.0740749	0.69414	Oosp1	oocyte secreted protein 1 [Source:MGI Symbol;Acc:MGI:2149290]	19:-:11667460-11691150	ENSMUSG00000041857	19:-:11667460-11691150	170834	A0A087WNQ0
ENSMUSG00000040552	1549.35	847.697	3091.54	531.223	330.323	1301.02	409.785	623.206	252.387	301.785	475.844	127.16	2.38107	3.59636e-06	0.000147289	1.20501	0.0323944	0.491422	C3ar1	complement component 3a receptor 1 [Source:MGI Symbol;Acc:MGI:1097680]	6:-:122847138-122856161	ENSMUSG00000040552	6:-:122847138-122856161	12267	Q3U4N3,O09047,Q5U7A4
ENSMUSG00000054065	102.755	37.7804	96.5321	11.5988	0	96.0688	10.3597	14.5566	3.00461	4.07818	7.08453	0	4.2324	3.63823e-06	0.000148502	3.14803	0.0103553	0.266854	Pkp3	plakophilin 3 [Source:MGI Symbol;Acc:MGI:1891830]	7:+:141078218-141090510	ENSMUSG00000054065	7:+:141078218-141090510	56460	E0CY06,E0CYP0,F6V8P6,E0CY75
ENSMUSG00000033777	813.478	612.75	1672.39	273.731	283.453	612.183	249.785	369.375	193.296	159.049	272.754	142.179	2.13703	3.63847e-06	0.000148502	0.985073	0.00126614	0.0698007	Tlr13	toll-like receptor 13 [Source:MGI Symbol;Acc:MGI:3045213]	X:+:106143204-106160493	ENSMUSG00000033777	X:+:106143204-106160493	279572	Q6R5N8
ENSMUSG00000057135	121.487	49.5867	115.337	38.2759	3.34787	98.1128	5.75541	10.0077	3.00461	6.79696	14.1691	0	3.83568	3.65431e-06	0.000148893	2.33061	0.0396949	0.538015	Scimp	SLP adaptor and CSK interacting membrane protein [Source:MGI Symbol;Acc:MGI:3610314]	11:-:70790932-70812586	ENSMUSG00000057135	11:-:70790932-70812586	327957	Q3UU41,F8WHN0
ENSMUSG00000024786	47.0961	7.08382	47.6392	20.8778	5.57978	19.4182	0	1.81958	0	0	2.36151	1.00126	5.16349	3.77308e-06	0.000153469	2.97405	0.0274949	0.453492	1700123I01Rik	RIKEN cDNA 1700123I01 gene [Source:MGI Symbol;Acc:MGI:1923913]	19:+:6184388-6224225	ENSMUSG00000024786	19:+:6184388-6224225	622554	B2RQN5,Q9D992,E9Q4N4
ENSMUSG00000039232	154.668	67.2963	146.679	17.3981	20.0872	136.949	25.3238	57.3167	6.00921	12.2345	21.2536	8.0101	3.04808	3.80071e-06	0.000154328	2.35983	0.000301229	0.0261031	Stx11	syntaxin 11 [Source:MGI Symbol;Acc:MGI:1921982]	10:-:12939983-12964259	ENSMUSG00000039232	10:-:12939983-12964259	74732	Q3U5V8
ENSMUSG00000097415	1850.13	1122.79	3478.92	666.929	636.095	1782.38	489.21	778.78	415.637	333.051	576.209	155.696	2.26689	3.84308e-06	0.000155629	1.31738	0.0152329	0.330934	AU020206	expressed sequence AU020206 [Source:MGI Symbol;Acc:MGI:2142134]	7:-:75769038-75782099	ENSMUSG00000097415	7:-:75769038-75782099	100504230	-
ENSMUSG00000076939	333.954	403.778	1020.48	794.515	70.3052	953.533	370.648	256.561	1.00154	35.3442	11.8076	0	5.752	3.8471e-06	0.000155629	5.11962	0.00016826	0.0177908	Iglv3	immunoglobulin lambda variable 3 [Source:MGI Symbol;Acc:MGI:3645509]	16:-:19241207-19241690	ENSMUSG00000076939	16:-:19241207-19241690	404743	A0A0B4J1K5
ENSMUSG00000032265	1400.57	930.342	1529.47	910.503	675.153	1094.57	569.786	766.953	505.775	653.868	583.293	490.619	1.09695	3.85239e-06	0.000155629	0.478485	0.0206969	0.392606	Fam46a	family with sequence similarity 46, member A [Source:MGI Symbol;Acc:MGI:2670964]	9:-:85320439-85327348	ENSMUSG00000032265	9:-:85320439-85327348	212943	A0A087WS27,D3Z5S8
ENSMUSG00000037318	178.216	80.2833	176.767	71.9123	43.5223	117.531	55.2519	54.5874	42.0645	35.3442	30.6996	20.0253	2.00243	3.89669e-06	0.000157151	1.09739	0.00690287	0.207389	Traf3ip3	TRAF3 interacting protein 3 [Source:MGI Symbol;Acc:MGI:2441706]	1:-:193175453-193201703	ENSMUSG00000037318	1:-:193175453-193201703	215243	A0A0A6YWS1,A0A0A6YW19,G3X949
ENSMUSG00000018930	402.458	88.5478	328.46	169.342	33.4787	182.939	32.2303	72.7832	18.0276	13.5939	54.3147	1.00126	3.52702	3.90393e-06	0.000157176	1.89755	0.0598823	0.649959	Ccl4	chemokine (C-C motif) ligand 4 [Source:MGI Symbol;Acc:MGI:98261]	11:+:83662584-83664683	ENSMUSG00000018930	11:+:83662584-83664683	20303	P14097,Q5QNV9
MSTRG.11130	1411.81	44.8642	267.03	26.6772	7.81169	102.201	6.90649	17.286	3.00461	8.15636	0	0	7.34661	3.93894e-06	0.000158059	3.65576	0.00995225	0.258906	-	-	12:+:113256224-113261298	-	-	-	-
ENSMUSG00000095630	1963.59	494.687	10107	220.377	69.1893	1948.97	166.907	435.789	44.0676	131.861	42.5072	2.50316	5.85863	3.93916e-06	0.000158059	3.57278	0.00285397	0.121039	Igkv6-23	immunoglobulin kappa variable 6-23 [Source:MGI Symbol;Acc:MGI:3711980]	6:-:70260409-70260955	ENSMUSG00000095630	6:-:70260409-70260955	637227	-
ENSMUSG00000030342	11426.2	5741.44	13260	6961.58	3979.5	6307.83	3510.8	4191.4	3451.29	3293.81	4744.27	2910.17	1.37679	4.03999e-06	0.000161582	0.321497	0.119144	0.810392	Cd9	CD9 antigen [Source:MGI Symbol;Acc:MGI:88348]	6:-:125460266-125494791	ENSMUSG00000030342	6:-:125460266-125494791	12527	P40240
ENSMUSG00000035493	1533.3	693.034	3191.83	327.085	360.454	1581.05	340.72	816.081	205.315	296.348	325.888	214.771	2.46343	4.04474e-06	0.000161582	1.5728	0.00338523	0.133884	Tgfbi	transforming growth factor, beta induced [Source:MGI Symbol;Acc:MGI:99959]	13:+:56609603-56639339	ENSMUSG00000035493	13:+:56609603-56639339	21810	Q3UBG4,P82198,A1L353
ENSMUSG00000104452	260.634	1105.08	2286.68	121.787	55.7978	612.183	59.8563	210.161	6.00921	38.063	3.54227	0	6.32784	4.04737e-06	0.000161582	4.32087	0.00116791	0.0661439	Ighv8-8	immunoglobulin heavy variable 8-8 [Source:MGI Symbol;Acc:MGI:3815333]	12:-:115294062-115294504	ENSMUSG00000104452	12:-:115294062-115294504	780938	A0A0A6YXQ0
MSTRG.19840	28454.6	21752.1	50389.8	9751.08	8554.92	31510.6	6827.07	11792.7	5525.47	5126.27	8612.43	1299.14	2.42404	4.05985e-06	0.000161808	1.513	0.0309603	0.479288	C4b|C4a	complement component 4B (Chido blood group) [Source:MGI Symbol;Acc:MGI:88228]|complement component 4A (Rodgers blood group) [Source:MGI Symbol;Acc:MGI:98320]	17:-:34728380-34823464	ENSMUSG00000073418|ENSMUSG00000015451	17:-:34728380-34743882|17:-:34809092-34823464	102643089,12268|625018	P01029,G3UZS2|Q6P3Y0
ENSMUSG00000042622	316.828	141.676	343.504	143.825	74.769	193.16	56.403	117.363	78.1198	57.0945	80.2914	75.5954	1.69946	4.07733e-06	0.000162233	0.601219	0.105567	0.782183	Maff	v-maf musculoaponeurotic fibrosarcoma oncogene family, protein F (avian) [Source:MGI Symbol;Acc:MGI:96910]	15:+:79347541-79359072	ENSMUSG00000042622	15:+:79347541-79359072	17133	Q3UKW6,O54791,Q3U0G5
ENSMUSG00000043008	500.931	285.714	689.515	212.257	162.93	450.706	146.187	171.04	89.1367	148.174	144.052	61.077	1.94005	4.26647e-06	0.000169475	1.08169	0.00812818	0.228887	Klhl6	kelch-like 6 [Source:MGI Symbol;Acc:MGI:2686922]	16:-:19946499-19983037	ENSMUSG00000043008	16:-:19946499-19983037	239743	F6T3Y1,E9QAK3,Q6V595
MSTRG.6648	28.8999	10.6257	35.1026	8.11914	0	14.3081	6.90649	1.81958	0	1.35939	0	0	6.16167	4.3161e-06	0.000171159	4.30398	0.00573958	0.188032	-	-	11:.:48861174-48861536	-	-	-	-
ENSMUSG00000024725	2195.86	914.994	1699.97	1457.96	674.037	1096.61	835.686	795.156	674.033	689.212	719.08	596.753	1.22791	4.34598e-06	0.000172057	0.346415	0.0304134	0.475442	Ostf1	osteoclast stimulating factor 1 [Source:MGI Symbol;Acc:MGI:700012]	19:-:18579328-18631789	ENSMUSG00000024725	19:-:18579328-18631789	20409	Q62422
MSTRG.43423	79.2071	16.5289	46.3856	34.7963	4.46382	56.2104	4.60433	8.18811	3.00461	8.15636	7.08453	2.00253	3.22325	4.37422e-06	0.000172878	1.91362	0.0376821	0.525672	-	-	7:.:106409539-106412870	-	-	-	-
ENSMUSG00000050232	219.425	157.025	216.884	47.5549	31.2468	220.754	43.7411	43.6699	2.00307	12.2345	37.7842	2.00253	3.60171	4.38127e-06	0.000172878	2.67918	0.00174203	0.0868757	Cxcr3	chemokine (C-X-C motif) receptor 3 [Source:MGI Symbol;Acc:MGI:1277207]	X:-:101731535-101734269	ENSMUSG00000050232	X:-:101731535-101734269	12766	O88410
ENSMUSG00000095007	225.312	74.3801	416.217	61.4735	289.033	1551.41	35.6835	89.1594	38.0584	20.3909	17.7113	1.50189	3.34066	4.48472e-06	0.000176667	4.66788	7.80499e-05	0.00981039	Igkv12-41	immunoglobulin kappa chain variable 12-41 [Source:MGI Symbol;Acc:MGI:4439772]	6:-:69858420-69858884	ENSMUSG00000095007	6:-:69858420-69858884	619960	P01635
MSTRG.20635	2275.06	2298.7	2909.75	4147.72	1173.99	1766.03	2207.78	1356.5	1295.99	1145.97	1585.75	1377.24	1.1052	4.51812e-06	0.000177466	0.266655	0.17999	0.893036	-	-	17:.:70963658-70963891	-	-	-	-
ENSMUSG00000054717	978.85	291.617	510.241	627.493	225.423	445.595	254.389	272.027	191.293	214.784	227.886	174.72	1.5783	4.51996e-06	0.000177466	0.570965	0.0141868	0.319928	Hmgb2	high mobility group box 2 [Source:MGI Symbol;Acc:MGI:96157]	8:+:57511843-57515999	ENSMUSG00000054717	8:+:57511843-57515999	97165	Q9CT19,P30681
MSTRG.18939	460.793	327.036	755.96	230.815	169.625	424.133	151.943	231.087	155.238	114.189	167.667	117.148	1.67977	4.57908e-06	0.000179491	0.819983	0.0118847	0.289894	Tagap	T cell activation Rho GTPase activating protein [Source:MGI Symbol;Acc:MGI:3615484]	17:+:7926000-7935021	ENSMUSG00000033450	17:+:7926000-7934897	72536	B2RWW0
MSTRG.15252	22.4777	10.6257	10.0293	33.6364	0	0	18.4173	0	0	0	0	0	6.78612	4.59708e-06	0.000179884	4.72113	0.20125	0.911256	-	-	14:.:114423182-114423841	-	-	-	-
MSTRG.13511	594.053	146.399	564.149	263.292	92.6243	209.512	127.77	104.626	100.154	99.2357	121.618	51.565	2.08055	4.60426e-06	0.000179884	0.532141	0.112617	0.796297	Il3ra	interleukin 3 receptor, alpha chain [Source:MGI Symbol;Acc:MGI:96553]	14:+:14345967-14355490	ENSMUSG00000068758	14:+:14346495-14355490	16188	P26952
MSTRG.31811	331.813	216.057	493.944	113.668	71.4212	196.226	78.2736	140.108	46.0706	76.126	101.545	42.5537	2.12609	4.61641e-06	0.000180063	0.881645	0.0273163	0.452086	-	-	4:+:46576346-46584930	-	-	-	-
ENSMUSG00000033213	236.551	35.4191	159.215	110.188	33.4787	85.8487	16.1152	46.3993	18.0276	5.43757	36.6034	15.0189	2.85503	4.72598e-06	0.000184034	1.28058	0.0299609	0.472711	AA467197	expressed sequence AA467197 [Source:MGI Symbol;Acc:MGI:3034182]	2:+:122636986-122641191	ENSMUSG00000033213	2:+:122636986-122641191	433470	Q810Q5,Q3UCF3,Q810Q5,A2AK37
ENSMUSG00000018169	389.613	236.127	379.86	255.173	123.871	282.074	217.555	157.394	120.184	137.299	170.029	110.139	1.23741	4.79339e-06	0.000186354	0.543596	0.0537892	0.616999	Mfng	MFNG O-fucosylpeptide 3-beta-N-acetylglucosaminyltransferase [Source:MGI Symbol;Acc:MGI:1095404]	15:-:78755882-78773475	ENSMUSG00000018169	15:-:78755882-78773475	17305	O09008,Q3UPI0
ENSMUSG00000031097	87.2348	18.8902	95.2785	69.5926	16.7393	30.6602	16.1152	20.9252	15.023	4.07818	9.44604	11.0139	2.75489	4.83809e-06	0.000187784	1.06129	0.0270316	0.450172	Tnni2	troponin I, skeletal, fast 2 [Source:MGI Symbol;Acc:MGI:105070]	7:+:142441808-142444410	ENSMUSG00000031097	7:+:142441808-142444410	21953	A2A6K0,A2A6J8,P13412
ENSMUSG00000078439	81.3478	54.3093	82.7418	45.2352	18.9712	56.2104	27.626	29.1133	8.01228	14.9533	25.9766	11.5145	2.15453	4.85253e-06	0.000188038	1.15112	0.0240294	0.421344	Smim24	small integral membrane protein 24 [Source:MGI Symbol;Acc:MGI:1919523]	10:+:81393051-81395392	ENSMUSG00000078439	10:+:81393051-81395392	72273	D3Z3Y2,Q0VG18
ENSMUSG00000045394	103.29	31.8772	125.366	37.116	4.46382	34.7483	0	24.5643	8.01228	13.5939	0	6.00758	3.45113	5.01853e-06	0.000194153	1.22383	0.248263	0.941746	Epcam	epithelial cell adhesion molecule [Source:MGI Symbol;Acc:MGI:106653]	17:+:87635979-87651106	ENSMUSG00000045394	17:+:87635979-87651106	17075	Q99JW5
ENSMUSG00000020423	1043.07	682.408	1356.46	635.612	621.587	845.201	587.052	657.778	344.528	451.318	403.818	304.384	1.30788	5.05969e-06	0.000195428	0.856592	9.42404e-07	0.000380607	Btg2	B cell translocation gene 2, anti-proliferative [Source:MGI Symbol;Acc:MGI:108384]	1:-:134075170-134079120	ENSMUSG00000020423	1:-:134075170-134079120	12227	Q8C2A8,Q04211,Q3TF68
ENSMUSG00000026831	355.897	180.637	381.114	233.135	124.987	217.688	136.979	168.311	96.1474	61.1727	110.991	127.16	1.53407	5.15415e-06	0.000198753	0.701225	0.0112486	0.280336	1700007K13Rik	RIKEN cDNA 1700007K13 gene [Source:MGI Symbol;Acc:MGI:1916577]	2:-:28462001-28466332	ENSMUSG00000026831	2:-:28462001-28466332	69327	Q5BN45,B0R017
MSTRG.18362	11787.4	8887.83	11672.9	17645.2	5528.45	7936.91	13390.5	7536.7	6307.67	5014.8	6735.03	5671.65	1.07505	5.16285e-06	0.000198765	0.535385	0.0214558	0.398641	-	-	16:-:57391112-57391690	-	-	-	-
MSTRG.50759	53.5183	9.44509	33.8489	42.9154	4.46382	39.8583	12.6619	2.72937	3.00461	2.71879	5.90378	3.00379	3.28669	5.32725e-06	0.000204763	2.04341	0.0215726	0.399296	Xlr4a	X-linked lymphocyte-regulated 4A [Source:MGI Symbol;Acc:MGI:3574098]	X:-:73074345-73082500	ENSMUSG00000079845	X:-:73074345-73082478	434794	Q4QQJ8,A2BI41,A2BI40,A2BI42
ENSMUSG00000024300	1093.91	831.168	2086.1	425.675	316.931	1104.79	265.9	480.369	286.439	243.331	384.926	123.155	2.09803	5.38961e-06	0.000206825	1.0645	0.055517	0.626554	Myo1f	myosin IF [Source:MGI Symbol;Acc:MGI:107711]	17:+:33555719-33607764	ENSMUSG00000024300	17:+:33555719-33607764	17916	Q811E7,G3UZR3,Q8CG29,G3V011
ENSMUSG00000062783	17.661	10.6257	30.0879	5.79938	0	7.15406	2.30216	8.18811	0	0	0	0	6.5247	5.54557e-06	NA	4.67459	0.0038571	0.147552	Csprs	component of Sp100-rs [Source:MGI Symbol;Acc:MGI:1891441]	GL456221.1:-:111572-163011	ENSMUSG00000062783	GL456221.1:-:111572-163011	101055758,114564	Q8BYZ8
MSTRG.41964	198.553	70.8382	180.528	135.706	49.1021	135.927	79.4247	60.9559	42.0645	61.1727	30.6996	29.5373	1.85887	5.64749e-06	0.000216372	1.00927	0.0109168	0.275842	Flt3l	FMS-like tyrosine kinase 3 ligand [Source:MGI Symbol;Acc:MGI:95560]	7:-:45131189-45137533	ENSMUSG00000089989	7:-:45131189-45136432	14256	P49772,A9QW46,Q8VCH4
MSTRG.27866	171.794	113.341	289.596	142.665	91.5084	78.6946	79.4247	99.1671	72.1106	29.9066	60.2185	43.0543	1.80287	5.67861e-06	0.000217214	0.764482	0.009251	0.249899	-	-	2:-:180890411-180894021	-	-	-	-
ENSMUSG00000076754	9.63329	16.5289	11.283	13.9185	0	11.2421	4.60433	4.54895	0	0	0	0	6.19838	5.81695e-06	NA	4.875	0.0030369	NA	Trgv2	T cell receptor gamma variable 2 [Source:MGI Symbol;Acc:MGI:98632]	13:-:19336573-19337167	ENSMUSG00000076754	13:-:19336573-19337167	21636	A2J008
ENSMUSG00000103939	7.49256	33.0578	47.6392	15.0784	4.46382	25.5502	10.3597	4.54895	2.00307	0	0	0	5.72344	5.85751e-06	0.000223697	4.52978	0.000423368	0.0328202	Ighv3-4	immunoglobulin heavy variable V3-4 [Source:MGI Symbol;Acc:MGI:3644034]	12:-:114253617-114254051	ENSMUSG00000103939	12:-:114253617-114254051	629833	A0A0A6YXF1
ENSMUSG00000024014	693.062	559.622	920.19	417.556	348.178	637.733	276.26	302.96	264.405	289.551	317.623	225.785	1.2417	5.87107e-06	0.000223854	0.51515	0.0555902	0.626554	Pim1	proviral integration site 1 [Source:MGI Symbol;Acc:MGI:97584]	17:+:29490812-29496111	ENSMUSG00000024014	17:+:29490812-29496111	18712	Q3U4N9,Q8CFN8,F6XDQ5
ENSMUSG00000030724	86.6996	20.0708	66.4442	31.3167	0	70.5186	8.05758	20.0154	0	4.07818	7.08453	7.00884	3.46881	6.00932e-06	0.000228759	2.42828	0.0341747	0.502044	Cd19	CD19 antigen [Source:MGI Symbol;Acc:MGI:88319]	7:-:126408450-126414889	ENSMUSG00000030724	7:-:126408450-126414889	12478	Q3TQG5,P25918
ENSMUSG00000036781	1754.33	454.545	856.253	1280.5	300.192	683.723	408.634	452.165	314.482	312.66	403.818	353.946	1.65074	6.08993e-06	0.000231456	0.413964	0.0789156	0.709808	Rps27l	ribosomal protein S27-like [Source:MGI Symbol;Acc:MGI:1915191]	9:+:66946086-66949516	ENSMUSG00000036781	9:+:66946086-66949516	67941	Q6ZWY3,D6RH49,D3YYB0,F6S6Q3
MSTRG.23298	666.303	43.6836	46.3856	112.508	3.34787	57.2324	3.45325	30.9328	0	0	0	6.00758	7.00809	6.10461e-06	0.000231644	3.82059	0.0161926	0.340666	-	-	19:-:34588008-34612924	-	-	-	-
ENSMUSG00000031132	18.1962	10.6257	30.0879	6.95926	0	13.2861	0	8.18811	0	0	0	0	6.56248	6.43413e-06	NA	4.95254	0.0100808	0.261146	Cd40lg	CD40 ligand [Source:MGI Symbol;Acc:MGI:88337]	X:+:57212143-57224042	ENSMUSG00000031132	X:+:57212143-57224042	21947	P27548,Q0VEI3
ENSMUSG00000025279	101.15	40.1417	70.2052	20.8778	12.2755	205.424	5.75541	13.6468	5.00768	4.07818	10.6268	0	3.64344	6.50929e-06	0.000246141	3.62764	0.00146864	0.0773107	Dnase1l3	deoxyribonuclease 1-like 3 [Source:MGI Symbol;Acc:MGI:1314633]	14:-:7964533-7994573	ENSMUSG00000025279	14:-:7964533-7994573	13421	Q3U1B0,O55070
ENSMUSG00000095583	66.8979	329.398	141.664	78.8716	15.6234	268.788	41.439	18.1958	10.0154	27.1879	9.44604	0	3.76704	6.51182e-06	0.000246141	2.90032	0.0276398	0.453492	Ighv14-2	immunoglobulin heavy variable 14-2 [Source:MGI Symbol;Acc:MGI:4439607]	12:-:113994469-113994898	ENSMUSG00000095583	12:-:113994469-113994898	668421	A0A075B5R7
ENSMUSG00000039616	263.31	191.263	328.46	100.909	84.8126	114.465	117.41	100.077	53.0814	69.329	87.3759	55.5701	1.74272	6.52971e-06	0.000246141	0.666208	0.00591835	0.189844	Mocos	molybdenum cofactor sulfurase [Source:MGI Symbol;Acc:MGI:1915841]	18:+:24653691-24701556	ENSMUSG00000039616	18:+:24653691-24701556	68591	Q14CH1
MSTRG.46178	582.814	537.19	1312.59	256.333	306.888	523.268	296.979	358.457	177.272	201.19	194.825	159.701	1.87592	6.53699e-06	0.000246141	1.02517	1.11432e-06	0.000422344	Mmp2	matrix metallopeptidase 2 [Source:MGI Symbol;Acc:MGI:97009]	8:+:92827328-92853435	ENSMUSG00000031740	8:+:92827328-92853417	17390	Q6GXA5,P33434,Q3UG07
MSTRG.30553	71.1793	37.7804	171.752	32.4765	6.69574	56.2104	10.3597	13.6468	9.01382	2.71879	9.44604	0	3.93213	6.53849e-06	0.000246141	2.07972	0.0270622	0.450172	Gm43351	predicted gene 43351 [Source:MGI Symbol;Acc:MGI:5663488]	3:+:130874073-130879850	ENSMUSG00000105769	3:+:130874073-130876824	-	-
MSTRG.20046	176.075	37.7804	124.113	60.3136	21.2032	53.1444	16.1152	18.1958	6.00921	17.6721	7.08453	0	3.76374	6.56337e-06	0.000246687	1.89204	0.0207602	0.393422	-	-	17:+:37525853-37538936	-	-	-	-
ENSMUSG00000000673	92.5867	49.5867	80.2345	84.671	23.4351	39.8583	17.2662	20.9252	8.01228	8.15636	30.6996	5.50695	2.58906	6.67823e-06	0.000250608	0.989465	0.0977662	0.766124	Haao	3-hydroxyanthranilate 3,4-dioxygenase [Source:MGI Symbol;Acc:MGI:1349444]	17:-:83831356-83846790	ENSMUSG00000000673	17:-:83831356-83846790	107766	Q78JT3
ENSMUSG00000076463	21.9425	23.6127	28.8343	18.558	4.46382	26.5722	0	3.63916	3.00461	0	0	0	5.03727	6.7296e-06	0.000251804	3.55918	0.0230068	0.413066	Trbv3	T cell receptor beta, variable 3 [Source:MGI Symbol;Acc:MGI:98590]	6:+:41048290-41048828	ENSMUSG00000076463	6:+:41048290-41048828	100039790	A0A0A6YYE2
ENSMUSG00000039304	541.07	402.597	579.193	207.618	199.756	656.129	216.403	331.163	95.1459	197.112	153.498	95.6206	1.68384	6.73132e-06	0.000251804	1.38084	0.000436798	0.0333157	Tnfsf10	tumor necrosis factor (ligand) superfamily, member 10 [Source:MGI Symbol;Acc:MGI:107414]	3:+:27317028-27342427	ENSMUSG00000039304	3:+:27317028-27342427	22035	Q3TZR6,P50592,G3UY25
MSTRG.40297	95.7978	20.0708	52.6539	34.7963	4.46382	28.6162	6.90649	8.18811	2.00307	5.43757	7.08453	0	3.93075	6.76009e-06	0.000252483	1.83694	0.0514737	0.604507	Gm15987	predicted gene 15987 [Source:MGI Symbol;Acc:MGI:3801849]	6:-:128943928-128975029	ENSMUSG00000085786	6:-:128951204-128975029	100504591	-
ENSMUSG00000096638	3525.25	207.792	13293.9	63.7932	469.817	541.664	34.5325	1252.78	18.0276	28.5472	60.2185	0	7.32619	6.79504e-06	0.00025339	4.43408	0.00082263	0.0516998	Ighv2-9	immunoglobulin heavy variable 2-9 [Source:MGI Symbol;Acc:MGI:4439624]	12:-:113879096-113879541	ENSMUSG00000096638	12:-:113879096-113879541	640046	A0A075B5Q5
ENSMUSG00000073164	105.966	116.883	86.5028	59.1537	234.351	155.345	209.497	128.28	196.301	246.05	207.813	198.751	-1.19626888163128	6.8839e-06	0.000256301	-0.222947826726535	0.338214	0.975486	2410018L13Rik	RIKEN cDNA 2410018L13 gene [Source:MGI Symbol;Acc:MGI:1916982]	12:-:22953997-23010284	ENSMUSG00000073164	12:-:22953997-23010284	69732	Q9CYR1
ENSMUSG00000024965	858.969	656.434	1589.65	446.552	374.961	959.666	283.166	451.256	287.441	232.456	350.684	147.186	1.80511	6.92114e-06	0.000257284	1.02664	0.00547427	0.183274	Fermt3	fermitin family member 3 [Source:MGI Symbol;Acc:MGI:2147790]	19:-:6998958-7019469	ENSMUSG00000024965	19:-:6998958-7019469	108101	Q6NXZ9,Q8K1B8,Q3TEE6
ENSMUSG00000032372	863.25	357.733	878.819	329.405	207.568	347.483	254.389	264.749	143.22	229.737	186.559	72.5916	1.94889	6.99187e-06	0.000259508	0.776301	0.0151499	0.330716	Plscr2	phospholipid scramblase 2 [Source:MGI Symbol;Acc:MGI:1270860]	9:+:92275602-92297752	ENSMUSG00000032372	9:+:92275602-92297752	18828	D3Z7J3,D3Z2S8,Q9DCW2
MSTRG.27610	20.8721	10.6257	10.0293	12.7586	0	25.5502	0	2.72937	0	0	0	0	6.29415	6.99873e-06	NA	5.34502	0.0101512	0.262694	-	-	2:.:173192027-173192924	-	-	-	-
MSTRG.51732	72.2497	68.4769	0	78.8716	0	0	36.8346	59.1363	0	0	2.36151	0.500631	6.3183	7.05223e-06	0.000261232	5.08746	0.0330885	0.496576	-	-	X:+:150645867-150646191	-	-	-	-
ENSMUSG00000039377	170.723	76.7414	268.284	128.746	53.5659	132.861	32.2303	49.1286	37.0568	31.266	62.58	21.5272	2.09228	7.06841e-06	0.000261232	0.825777	0.090748	0.749677	Hlx	H2.0-like homeobox [Source:MGI Symbol;Acc:MGI:96109]	1:-:184727140-184732619	ENSMUSG00000039377	1:-:184727140-184732619	15284	Q6P3B7,Q61670,G3V024
ENSMUSG00000001131	470.961	159.386	305.894	221.536	37.9425	176.807	44.8922	137.378	31.0476	31.266	85.0144	3.50442	2.9559	7.07133e-06	0.000261232	1.40505	0.11198	0.794338	Timp1	tissue inhibitor of metalloproteinase 1 [Source:MGI Symbol;Acc:MGI:98752]	X:+:20870166-20874735	ENSMUSG00000001131	X:+:20870166-20874735	21857	Q6GXA9,P12032
ENSMUSG00000058818	282.041	190.083	594.237	84.671	79.2329	216.666	119.713	107.355	40.0614	74.7666	67.303	22.0278	2.50666	7.08859e-06	0.000261463	1.37857	0.00109268	0.0633393	Pirb	paired Ig-like receptor B [Source:MGI Symbol;Acc:MGI:894311]	7:-:3711409-3720391	ENSMUSG00000058818	7:-:3711409-3720391	18733	A0PJG6,P97484
ENSMUSG00000030341	2733.71	1479.34	3373.61	1246.87	1076.9	1653.61	949.643	1119.95	740.135	687.853	1037.88	573.724	1.53991	7.14491e-06	0.000263132	0.660952	0.00274103	0.11785	Tnfrsf1a	tumor necrosis factor receptor superfamily, member 1a [Source:MGI Symbol;Acc:MGI:1314884]	6:+:125349362-125362484	ENSMUSG00000030341	6:+:125349362-125362484	21937	F6R6K0,P25118,F7A4X5,D3YXL4
ENSMUSG00000002668	201.764	119.244	269.538	100.909	68.0733	198.27	61.0074	78.2419	48.0737	58.4539	66.1223	44.0556	1.68275	7.17728e-06	0.000263915	0.912404	0.0245313	0.426272	Dennd1c	DENN/MADD domain containing 1C [Source:MGI Symbol;Acc:MGI:1918035]	17:-:57066056-57078510	ENSMUSG00000002668	17:-:57066056-57078510	70785	Q8CFK6
ENSMUSG00000074622	2796.33	1877.21	4386.57	1303.7	930.707	2189.14	817.268	1103.57	843.293	806.12	1072.13	473.097	1.6987	7.2613e-06	0.000266592	0.659397	0.0376327	0.525672	Mafb	v-maf musculoaponeurotic fibrosarcoma oncogene family, protein B (avian) [Source:MGI Symbol;Acc:MGI:104555]	2:-:160363703-160367065	ENSMUSG00000074622	2:-:160363703-160367065	16658	Q61340,P54841
ENSMUSG00000076596	583.349	43.6836	718.35	33.6364	10.0436	106.289	29.9281	8.18811	1.00154	23.1097	2.36151	2.00253	5.63239	7.27533e-06	0.000266695	2.47947	0.0335832	0.499086	Igkv3-10	immunoglobulin kappa variable 3-10 [Source:MGI Symbol;Acc:MGI:1330821]	6:+:70572633-70573230	ENSMUSG00000076596	6:+:70572633-70573230	667924	A0A075B5N8
ENSMUSG00000006360	377.839	61.3931	140.41	336.364	37.9425	127.751	57.5541	60.0461	42.0645	32.6254	66.1223	38.5486	2.35714	7.37205e-06	0.000269824	0.664457	0.0980551	0.766124	Crip1	cysteine-rich protein 1 (intestinal) [Source:MGI Symbol;Acc:MGI:88501]	12:+:113146316-113153879	ENSMUSG00000006360	12:+:113146316-113153879	12925	Q6P3B4,P63254
MSTRG.5544	258.493	85.0058	195.572	126.427	54.6818	137.971	14.9641	90.0692	31.0476	48.9381	66.1223	30.5385	1.93068	7.66266e-06	0.000280029	0.763482	0.164948	0.877514	-	-	10:+:116950468-116963306	-	-	-	-
ENSMUSG00000005233	138.612	44.8642	155.454	54.5142	12.2755	70.5186	36.8346	42.7601	25.0384	8.15636	18.8921	22.0278	2.3929	7.67926e-06	0.000280205	1.11547	0.037446	0.524755	Spc25	SPC25, NDC80 kinetochore complex component, homolog (S. cerevisiae) [Source:MGI Symbol;Acc:MGI:1913692]	2:-:69193895-69206194	ENSMUSG00000005233	2:-:69193895-69206194	66442	A2AUT1,A2AUT4,A2AUT3
ENSMUSG00000045382	729.99	421.487	1489.35	237.775	188.597	514.07	206.044	324.795	139.213	99.2357	244.416	132.667	2.22576	7.99072e-06	0.000291122	1.00464	0.00481159	0.167914	Cxcr4	chemokine (C-X-C motif) receptor 4 [Source:MGI Symbol;Acc:MGI:109563]	1:-:128588199-128592293	ENSMUSG00000045382	1:-:128588199-128592293	12767	A1E2I3,P70658,E9Q2D4
MSTRG.22175	2278.27	1371.9	1743.85	3290.57	864.866	1195.75	2152.52	1201.83	993.523	708.244	1015.45	867.094	1.27671	8.04229e-06	0.000292552	0.594794	0.0184456	0.363326	-	-	18:.:68691694-68692316	-	-	-	-
MSTRG.23296	128.979	40.1417	102.8	16.2383	3.34787	76.6506	23.0216	32.7524	11.0169	9.51575	0	3.50442	3.60995	8.32046e-06	0.000301882	2.51818	0.0048685	0.168692	-	-	19:-:34586319-34611859	-	-	-	-
ENSMUSG00000081665	31.5758	17.7096	68.9515	0	0	39.8583	4.60433	7.27832	0	0	0	0	7.40596	8.32419e-06	0.000301882	6.21608	0.000290693	0.0257608	Gm15922	predicted gene 15922 [Source:MGI Symbol;Acc:MGI:3802148]	7:-:3731630-3739889	ENSMUSG00000081665	7:-:3731630-3739889	-	-
ENSMUSG00000000204	90.4459	34.2385	43.8782	4.63951	4.46382	58.2545	11.5108	91.8888	2.00307	5.43757	0	0	4.72434	8.56721e-06	0.000310222	4.63767	4.5528e-05	0.00675679	Slfn4	schlafen 4 [Source:MGI Symbol;Acc:MGI:1329010]	11:+:83175186-83190221	ENSMUSG00000000204	11:+:83175186-83190221	20558	Q9TNV1,Q3UV66
ENSMUSG00000031903	2376.75	1458.09	2677.83	1648.18	992.085	1552.43	1016.41	1122.68	936.436	980.122	1080.39	1007.27	1.0275	8.67372e-06	0.000313601	0.226498	0.149564	0.855701	Pla2g15	phospholipase A2, group XV [Source:MGI Symbol;Acc:MGI:2178076]	8:+:106150399-106164713	ENSMUSG00000031903	8:+:106150399-106164713	192654	Q8VEB4
MSTRG.27957	7767.11	4735.53	6231.97	11773.9	2884.75	5113.11	6805.2	3981.24	3226.95	2724.22	3735.91	3123.94	1.25183	8.83516e-06	0.000318952	0.552057	0.0157705	0.336373	-	-	3:.:5860333-5860805	-	-	-	-
ENSMUSG00000001604	227.988	68.4769	280.821	83.5111	46.8701	98.1128	64.4606	81.8811	20.0307	42.1412	44.8687	13.0164	2.48244	9.01733e-06	0.000325034	1.31562	0.00237035	0.105655	Tcea3	transcription elongation factor A (SII), 3 [Source:MGI Symbol;Acc:MGI:1196908]	4:+:136247729-136274898	ENSMUSG00000001604	4:+:136247729-136274898	21401	A8CA96,P23881,A2AW45
MSTRG.29796	52.9831	81.4639	72.7125	41.7556	181.901	170.675	184.173	165.582	144.221	209.346	141.691	134.169	-1.34107088521834	9.21103e-06	0.000331513	0.167221	0.414965	0.991575	-	-	3:+:101469388-101476509	-	-	-	-
ENSMUSG00000079457	34.2517	21.2515	43.8782	4.63951	3.34787	24.5282	1.15108	9.0979	0	0	1.18076	1.50189	5.04852	9.29892e-06	0.00033417	3.62872	0.00374427	0.144583	Gm7609	predicted pseudogene 7609 [Source:MGI Symbol;Acc:MGI:3644536]	1:+:85199613-85213786	ENSMUSG00000079457	1:+:85199613-85213786	665378	Q3U0D6
ENSMUSG00000094546	2368.72	10460.4	6063.97	1689.94	696.356	5812.16	625.038	267.478	41.063	241.972	191.282	0.500631	5.43996	9.44378e-06	0.000338863	3.96391	0.00384505	0.147549	Ighv1-26	immunoglobulin heavy variable 1-26 [Source:MGI Symbol;Acc:MGI:4439641]	12:-:114788372-114788805	ENSMUSG00000094546	12:-:114788372-114788805	629884	A0A075B5V0
MSTRG.12418	65.2923	100.354	85.2492	55.6741	174.089	134.905	140.432	171.04	185.284	169.924	149.956	174.22	-1.15704407752516	9.4882e-06	0.000339944	-0.132278873911313	0.468028	0.9947	-	-	13:-:67201419-67205973	-	-	-	-
ENSMUSG00000028460	37.4628	12.987	32.5953	17.3981	2.23191	22.4842	4.60433	10.9175	0	0	3.54227	0	5.07306	9.50564e-06	0.000340056	3.7025	0.00421121	0.155078	Sit1	suppression inducing transmembrane adaptor 1 [Source:MGI Symbol;Acc:MGI:1889342]	4:-:43482081-43483734	ENSMUSG00000028460	4:-:43482081-43483734	54390	Q8C503
ENSMUSG00000095130	887.869	68.4769	19741.5	25.5173	32.3627	172.719	283.166	47.3091	81.1244	14.9533	20.0728	1.00126	7.46784	9.52972e-06	0.000340404	2.19519	0.0406466	0.543632	Ighv1-39	immunoglobulin heavy variable 1-39 [Source:MGI Symbol;Acc:MGI:4439888]	12:-:114914599-114915032	ENSMUSG00000095130	12:-:114914599-114915032	780891	A0A075B5V5
ENSMUSG00000031165	348.404	268.005	522.778	161.223	83.6967	291.272	118.561	159.213	94.1443	88.3605	132.245	44.5562	1.86349	9.65489e-06	0.000344358	0.870452	0.0368706	0.521004	Was	Wiskott-Aldrich syndrome homolog (human) [Source:MGI Symbol;Acc:MGI:105059]	X:-:8081453-8090498	ENSMUSG00000031165	X:-:8081453-8090498	22376	Q61078,P70315,Q53WY0
ENSMUSG00000096577	12.3092	598.583	107.815	3.47963	3.34787	114.465	1.15108	3.63916	0	2.71879	3.54227	0.500631	6.80777	9.8492e-06	0.000350762	4.24844	0.00681169	0.205653	Ighv1-71	immunoglobulin heavy variable 1-71 [Source:MGI Symbol;Acc:MGI:3643033]	12:-:115742205-115742647	ENSMUSG00000096577	12:-:115742205-115742647	619886	A0A075B680
ENSMUSG00000010307	2214.59	1102.71	2483.51	1351.26	777.821	1360.29	757.412	969.836	766.175	678.337	887.928	635.301	1.26978	9.88881e-06	0.000351316	0.382615	0.0612193	0.653288	Tmem86a	transmembrane protein 86A [Source:MGI Symbol;Acc:MGI:1915143]	7:+:47050601-47054776	ENSMUSG00000010307	7:+:47050601-47054776	67893	Q9D8N3
ENSMUSG00000059498	2695.18	1563.16	3397.43	1223.67	784.517	1822.24	811.513	961.648	698.07	534.241	1074.49	374.472	1.72859	9.89435e-06	0.000351316	0.709411	0.0344588	0.505184	Fcgr3	Fc receptor, IgG, low affinity III [Source:MGI Symbol;Acc:MGI:95500]	1:-:171051174-171064935	ENSMUSG00000059498	1:-:171051174-171064935	14131	E9PUV2,E9PVR4
ENSMUSG00000018927	542.676	226.682	641.876	254.013	171.857	265.722	134.677	170.131	111.17	84.2823	187.74	76.096	1.86252	1.00929e-05	0.000357498	0.699469	0.030824	0.478036	Ccl6	chemokine (C-C motif) ligand 6 [Source:MGI Symbol;Acc:MGI:98263]	11:-:83587882-83593087	ENSMUSG00000018927	11:-:83587882-83593087	20305	P27784
ENSMUSG00000028736	239.227	220.779	72.7125	148.464	730.951	556.994	683.743	602.281	637.978	887.683	456.952	346.437	-1.76809454868317	1.00986e-05	0.000357498	0.147183	0.584173	0.99868	Pax7	paired box 7 [Source:MGI Symbol;Acc:MGI:97491]	4:-:139737062-139833528	ENSMUSG00000028736	4:-:139737062-139833528	18509	Q7TPG3,P47239,G3UX36
ENSMUSG00000030047	435.104	308.146	788.555	183.26	101.552	380.187	134.677	168.311	110.169	134.58	136.968	56.5714	1.97435	1.01764e-05	0.000359717	0.848432	0.0417257	0.549121	Arhgap25	Rho GTPase activating protein 25 [Source:MGI Symbol;Acc:MGI:2443687]	6:-:87458545-87533259	ENSMUSG00000030047	6:-:87458545-87533259	232201	B9EI26,Q8BYW1
MSTRG.7186	113.459	10.6257	41.3709	44.0753	7.81169	54.1664	5.75541	8.18811	0	4.07818	5.90378	0	4.53744	1.02823e-05	0.00036258	3.04897	0.00623109	0.196807	-	-	11:+:63619196-63644479	-	-	-	-
ENSMUSG00000039699	122.557	67.2963	112.83	13.9185	23.4351	62.3425	16.1152	10.9175	4.00614	9.51575	17.7113	9.01137	2.99211	1.02879e-05	0.00036258	1.50146	0.0200389	0.385338	Batf2	basic leucine zipper transcription factor, ATF-like 2 [Source:MGI Symbol;Acc:MGI:1921731]	19:+:6140983-6172476	ENSMUSG00000039699	19:+:6140983-6172476	74481	Q8R1H8
MSTRG.38894	4179.24	2219.6	6142.95	5406.18	475.397	7291.01	369.497	363.916	103.158	546.476	184.198	5.50695	4.42027	1.03599e-05	0.000364045	3.34118	NA	NA	Igkv1-110|Igkv1-117	immunoglobulin kappa variable 1-110 [Source:MGI Symbol;Acc:MGI:4439558]|immunoglobulin kappa variable 1-117 [Source:MGI Symbol;Acc:MGI:4439721]	6:+:68121046-68271267	ENSMUSG00000093861|ENSMUSG00000094335	6:+:68270485-68271267|6:+:68121046-68121827	381777|16098	A0A0B4J1I0|-
ENSMUSG00000005087	1489.41	597.402	2521.12	933.701	367.149	1184.51	366.044	599.551	428.657	432.287	481.748	250.316	1.79997	1.0361e-05	0.000364045	0.662391	0.0638788	0.662984	Cd44	CD44 antigen [Source:MGI Symbol;Acc:MGI:88338]	2:-:102811141-102901665	ENSMUSG00000005087	2:-:102811141-102901665	12505	A2APM5,E9QKM8,Q3U8S1,Q80X37,A2APM3,A2APM1,A2APM4,A2APM2
MSTRG.3129	5.88701	12.987	10.0293	4.63951	24.551	40.8803	61.0074	14.5566	52.0798	32.6254	36.6034	31.0392	-2.2181609195206	1.03755e-05	0.000364045	-0.115554577146704	0.820317	0.999397	1700016C15Rik	RIKEN cDNA 1700016C15 gene [Source:MGI Symbol;Acc:MGI:1916678]	1:+:177729814-177754360	ENSMUSG00000015962	1:+:177729814-177753324	69428	Q9DAA7
MSTRG.11161	5134.55	153.483	245.718	13.9185	29.0149	533.488	111.655	14.5566	20.0307	29.9066	1.18076	2.00253	6.71524	1.08112e-05	0.000378775	3.70901	0.0034507	0.136115	Ighv1-22|Ighv1-21	immunoglobulin heavy variable 1-22 [Source:MGI Symbol;Acc:MGI:4439784]|immunoglobulin heavy variable V1-21 [Source:MGI Symbol;Acc:MGI:5009841]	12:-:114740408-114746755	ENSMUSG00000094561|ENSMUSG00000102654	12:-:114746273-114746706|12:-:114740408-114740841	780883|-	A0A075B5U7|-
ENSMUSG00000040751	577.462	239.669	656.92	270.251	136.147	332.153	142.734	151.025	93.1428	96.5169	192.463	47.56	2.02832	1.12906e-05	0.000394484	0.834706	0.0477556	0.582572	Lat2	linker for activation of T cells family, member 2 [Source:MGI Symbol;Acc:MGI:1926479]	5:-:134600022-134615025	ENSMUSG00000040751	5:-:134600022-134615025	56743	A0A0J9YU43,Q9JHL0
ENSMUSG00000071716	73.3201	34.2385	95.2785	28.9969	6.69574	95.0467	12.6619	14.5566	0	12.2345	9.44604	4.00505	3.23488	1.12928e-05	0.000394484	2.36519	0.0141626	0.319807	Apol7e	apolipoprotein L 7e [Source:MGI Symbol;Acc:MGI:3704456]	15:+:77698889-77719288	ENSMUSG00000071716	15:+:77698889-77719288	666348	Q3UZ24
ENSMUSG00000020120	3056.97	2317.59	3714.61	1979.91	1050.11	3023.1	1466.48	1777.73	1251.92	1165	1579.85	819.033	1.20161	1.13431e-05	0.000395658	0.604437	0.04096	0.544107	Plek	pleckstrin [Source:MGI Symbol;Acc:MGI:1860485]	11:-:16971206-17052381	ENSMUSG00000020120	11:-:16971206-17052381	56193	Q5F270,Q8CAG6,Q9JHK5
MSTRG.16893	86.1645	118.064	110.322	91.6302	205.336	162.499	154.245	203.793	191.293	179.44	192.463	207.261	-0.935272519666986	1.14718e-05	0.000399563	-0.0887297557599027	0.612683	0.999397	-	-	15:+:93889095-93940491	-	-	-	-
MSTRG.16403	744.975	472.255	1325.12	300.408	214.264	635.689	208.346	291.133	93.1428	156.33	258.585	41.5524	2.37592	1.15421e-05	0.00040142	1.29993	0.0383787	0.52969	Csf2rb	colony stimulating factor 2 receptor, beta, low-affinity (granulocyte-macrophage) [Source:MGI Symbol;Acc:MGI:1339759]	15:+:78292724-78351000	ENSMUSG00000071713	15:+:78325990-78351000	12983	Q3U2L4,P26955
ENSMUSG00000026656	1933.08	1216.06	3797.35	721.443	496.6	1455.34	412.087	724.193	403.619	349.364	596.281	85.608	2.41955	1.15752e-05	0.000401986	1.10721	0.0836711	0.724796	Fcgr2b	Fc receptor, IgG, low affinity IIb [Source:MGI Symbol;Acc:MGI:95499]	1:-:170958617-170976547	ENSMUSG00000026656	1:-:170958617-170976547	14130	P97918,E9Q415
MSTRG.36087	9525.72	3211.33	17284.3	3796.28	2447.29	3545.35	2240.01	2667.5	1574.41	2214.45	2760.61	1591.51	2.05467	1.17943e-05	0.000408643	0.42203	0.0438773	0.562415	Spp1|Gm42793	secreted phosphoprotein 1 [Source:MGI Symbol;Acc:MGI:98389]|predicted gene 42793 [Source:MGI Symbol;Acc:MGI:5662930]	5:+:104435118-104441050	ENSMUSG00000029304|ENSMUSG00000105954	5:+:104435118-104441050|5:+:104435121-104436372	20750|-	Q3TND2,D3Z4N2,F8WIP8,D3Z116,D3Z513,P10923|-
ENSMUSG00000045165	288.999	208.973	313.416	141.505	127.219	208.49	142.734	130.1	76.1167	100.595	110.991	61.5777	1.45921	1.18129e-05	0.000408643	0.816178	0.00252198	0.109967	AI467606	expressed sequence AI467606 [Source:MGI Symbol;Acc:MGI:2141979]	7:+:127091359-127093986	ENSMUSG00000045165	7:+:127091359-127093986	101602	Q8C708
ENSMUSG00000097194	94.1922	62.5738	181.781	18.558	26.7829	148.191	9.20866	38.2112	0	2.71879	18.8921	4.50568	3.7946	1.18186e-05	0.000408643	3.10914	0.00107319	0.0626686	9330175E14Rik	RIKEN cDNA 9330175E14 gene [Source:MGI Symbol;Acc:MGI:2443913]	8:-:94422899-94435105	ENSMUSG00000097194	8:-:94422899-94435105	320377	Q8CBY5
ENSMUSG00000094502	405.134	171.192	5738.02	98.5895	195.292	598.897	62.1584	30.9328	17.0261	36.7036	7.08453	0	6.72985	1.18885e-05	0.000410464	3.87994	0.00312619	0.127387	Ighv1-69	immunoglobulin heavy variable 1-69 [Source:MGI Symbol;Acc:MGI:4439632]	12:-:115623161-115623595	ENSMUSG00000094502	12:-:115623161-115623595	619833	A0A075B5X7
ENSMUSG00000031103	311.476	401.417	728.379	111.348	130.567	589.699	102.446	175.589	95.1459	99.2357	106.268	39.5499	2.19597	1.23851e-05	0.000426989	1.5598	0.00250708	0.109706	Elf4	E74-like factor 4 (ets domain transcription factor) [Source:MGI Symbol;Acc:MGI:1928377]	X:-:48411046-48463132	ENSMUSG00000031103	X:-:48411046-48463132	56501	Q32MF0,Q3U1U8,Q9Z2U4
ENSMUSG00000020701	294.886	598.583	377.353	541.662	851.474	750.154	851.801	667.786	1001.54	844.183	972.942	1116.91	-1.12194718249726	1.2737e-05	0.000438487	-0.337995422233313	0.0121817	0.294513	Tmem132e	transmembrane protein 132E [Source:MGI Symbol;Acc:MGI:2685490]	11:+:82388900-82446332	ENSMUSG00000020701	11:+:82388900-82446332	270893	A0A0A0MQ93,Q6IEE6
ENSMUSG00000023249	617.601	506.493	945.263	245.894	247.742	754.242	257.842	342.081	157.241	218.862	214.897	174.72	1.59789	1.34275e-05	0.000461587	1.06739	0.00173866	0.0868757	Parp3	poly (ADP-ribose) polymerase family, member 3 [Source:MGI Symbol;Acc:MGI:1891258]	9:-:106470322-106476949	ENSMUSG00000023249	9:-:106470322-106476949	235587	Q3ULW8,E9Q992,Q8CFB8,E9PX17
MSTRG.13608	819.9	331.759	1559.56	288.809	197.524	489.542	140.432	262.019	111.17	107.392	277.477	69.0871	2.41125	1.35951e-05	0.000466117	0.952245	0.0329347	0.494829	Plau	plasminogen activator, urokinase [Source:MGI Symbol;Acc:MGI:97611]	14:+:20824857-20843388	ENSMUSG00000021822	14:+:20836662-20843388	18792	Q8C6L2,P06869,Q0VBA8
MSTRG.33841	557.661	199.528	549.105	374.64	191.944	285.14	181.871	173.77	101.155	163.127	186.559	104.632	1.60362	1.35985e-05	0.000466117	0.593725	0.0259652	0.44123	Gm13248|Gm13166|Gm13251|Gm13168	predicted gene 13248 [Source:MGI Symbol;Acc:MGI:3713585]|predicted gene 13166 [Source:MGI Symbol;Acc:MGI:3705130]|predicted gene 13251 [Source:MGI Symbol;Acc:MGI:3700963]|predicted gene 13168 [Source:MGI Symbol;Acc:MGI:3650212]	4:+:146251829-146658402	ENSMUSG00000063245|ENSMUSG00000085525|ENSMUSG00000070605|ENSMUSG00000081460	4:+:146610961-146658160|4:+:146251829-146278434|4:+:146449023-146470292|4:+:146263559-146264190	100503000|-|433791|-	A2A8V4,E9Q4Q0|-|B1ASD8|-
ENSMUSG00000031933	51.9127	12.987	60.1759	6.95926	5.57978	57.2324	4.60433	14.5566	0	4.07818	0	0	5.3487	1.38098e-05	0.000472593	4.62381	0.000421765	0.0328202	Izumo1r	IZUMO1 receptor, JUNO [Source:MGI Symbol;Acc:MGI:1929185]	9:-:14885814-14903949	ENSMUSG00000031933	9:-:14885814-14903949	64931	Q8BUM2,D3Z631,Q8BY83,D3YZI1,G5E8D3
MSTRG.4303	1312.27	488.784	2567.5	401.317	170.741	828.848	232.519	408.496	72.1106	62.5321	187.74	11.0139	3.84191	1.38272e-05	0.000472593	2.30282	0.0054205	0.182931	Lilr4b|Lilrb4a	leukocyte immunoglobulin-like receptor, subfamily B, member 4B [Source:MGI Symbol;Acc:MGI:102702]|leukocyte immunoglobulin-like receptor, subfamily B, member 4A [Source:MGI Symbol;Acc:MGI:102701]	10:+:51480632-51496613	ENSMUSG00000089672|ENSMUSG00000062593	10:+:51480632-51486316|10:+:51480640-51496613	14727|14728	Q61450,Q549E3|Q64281
MSTRG.20660	257.958	364.817	259.509	295.769	609.312	407.781	415.541	489.467	574.881	592.695	490.013	472.095	-0.855068546794912	1.38822e-05	0.000473789	-0.146066889263056	0.393759	0.987027	-	-	17:.:73488624-73492320	-	-	-	-
ENSMUSG00000094787	286.858	2383.71	121.605	26.6772	3.34787	213.6	204.893	36.3916	14.0215	4.07818	0	0	7.29175	1.40484e-05	0.000478775	4.67198	0.00308008	0.126215	Ighv1-54	immunoglobulin heavy variable V1-54 [Source:MGI Symbol;Acc:MGI:3647133]	12:-:115193675-115194134	ENSMUSG00000094787	12:-:115193675-115194134	211331	A0A075B5W5
ENSMUSG00000096410	340.376	73.1995	547.851	6.95926	26.7829	1036.32	82.8779	48.2189	3.00461	10.8751	3.54227	0	5.84418	1.4141e-05	0.00048124	6.14238	NA	NA	Ighv1-19	immunoglobulin heavy variable V1-19 [Source:MGI Symbol;Acc:MGI:4439779]	12:-:114708648-114709135	ENSMUSG00000096410	12:-:114708648-114709135	382692	A0A075B5U5
MSTRG.24170	11261.9	2930.34	11156.4	4721.86	1409.45	5042.59	2513.96	3107.84	2082.19	1510.29	3169.15	1104.39	1.93495	1.43452e-05	0.000487492	0.618415	0.206979	0.920049	Vim	vimentin [Source:MGI Symbol;Acc:MGI:98932]	2:+:13559002-13582826	ENSMUSG00000026728	2:+:13573927-13582826	22352	Q3TWV0,A0A0A6YWC8,P20152,A2AKJ2
ENSMUSG00000071714	372.487	321.133	699.545	160.063	156.234	533.488	131.223	181.048	92.1413	100.595	140.51	36.5461	2.07765	1.46653e-05	0.000497655	1.44597	0.00282248	0.120095	Csf2rb2	colony stimulating factor 2 receptor, beta 2, low-affinity (granulocyte-macrophage) [Source:MGI Symbol;Acc:MGI:1339760]	15:-:78282517-78305603	ENSMUSG00000071714	15:-:78282517-78305603	12984	Q3U1W0,P26954
ENSMUSG00000000290	2326.44	1573.79	4987.08	763.199	749.922	2087.96	588.203	1018.96	483.742	549.195	869.036	306.386	2.12847	1.47385e-05	0.000499428	1.01024	0.0410906	0.544544	Itgb2	integrin beta 2 [Source:MGI Symbol;Acc:MGI:96611]	10:+:77530252-77565708	ENSMUSG00000000290	10:+:77530252-77565708	16414	Q542I8,M0QWA7,M0QWJ6,D3Z1S4,D3YYP8
MSTRG.38904	636.868	541.912	782.287	194.859	35.7106	845.201	65.6117	256.561	18.0276	40.7818	28.3381	0	4.64174	1.491e-05	0.000504519	3.79562	0.00446731	0.161137	Igkv14-111	immunoglobulin kappa variable 14-111 [Source:MGI Symbol;Acc:MGI:4439863]	6:+:68251567-68256869	ENSMUSG00000095771	6:+:68256389-68256869	545847	-
MSTRG.41994	35748.6	13599.8	35926.3	21360.3	9697.66	18484	10063.9	11124.9	9396.41	9246.59	13624.7	7723.74	1.41499	1.52546e-05	0.000515444	0.304083	0.189289	0.900296	Ftl1|Gm22133	ferritin light polypeptide 1 [Source:MGI Symbol;Acc:MGI:95589]|predicted gene, 22133 [Source:MGI Symbol;Acc:MGI:5451910]	7:-:45457945-45459886	ENSMUSG00000050708|ENSMUSG00000076036	7:-:45457945-45459886|7:-:45458089-45458197	100862446,14325|-	Q3TYI7,H3BKD3,Q9CPX4|-
ENSMUSG00000038248	1063.94	1416.76	1218.56	615.894	1781.07	1770.12	1590.8	1657.64	2910.46	2634.5	2667.33	1792.26	-1.21295744637347	1.58288e-05	0.000534087	-0.556012083295303	0.000302237	0.0261031	Sobp	sine oculis-binding protein homolog (Drosophila) [Source:MGI Symbol;Acc:MGI:1924427]	10:-:43002500-43174530	ENSMUSG00000038248	10:-:43002500-43174530	109205	A0A087WS24,Q0P5V2
MSTRG.41666	46.5609	29.5159	81.4882	47.5549	18.9712	17.3741	11.5108	19.1056	17.0261	5.43757	9.44604	5.00631	2.48669	1.59188e-05	0.000536362	0.882542	0.101896	0.773118	-	-	7:.:35095720-35098021	-	-	-	-
ENSMUSG00000068606	364.46	112.16	294.611	59.1537	36.8265	164.543	6.90649	45.4895	10.0154	0	0	0	6.37625	1.60432e-05	0.000539164	4.66475	0.00441777	0.159588	Gm4841	predicted gene 4841 [Source:MGI Symbol;Acc:MGI:3643814]	18:-:60268301-60273267	ENSMUSG00000068606	18:-:60268301-60273267	225594	Q3U0X9,E9QAA8
ENSMUSG00000048163	3138.31	2185.36	3063.96	1904.52	1380.44	2268.86	1233.96	1321.92	1178.81	1404.25	1526.72	1062.84	0.99375	1.60473e-05	0.000539164	0.263702	0.207874	0.920911	Selplg	selectin, platelet (p-selectin) ligand [Source:MGI Symbol;Acc:MGI:106689]	5:-:113818536-113832644	ENSMUSG00000048163	5:-:113818536-113832644	20345	Q3U0F1,A0A0G2JF74,Q3TA56
ENSMUSG00000034833	24.6184	30.6966	53.9076	15.0784	4.46382	36.7923	6.90649	12.7371	0	0	5.90378	3.00379	3.75612	1.61712e-05	0.000542557	2.74395	0.0072061	0.213377	Tespa1	thymocyte expressed, positive selection associated 1 [Source:MGI Symbol;Acc:MGI:1914846]	10:+:130322852-130362642	ENSMUSG00000034833	10:+:130322852-130362642	67596	Q3U132
ENSMUSG00000027570	1149.04	661.157	1000.42	835.111	448.614	616.271	538.706	542.235	498.765	435.006	494.736	497.628	0.921183	1.62901e-05	0.000545776	0.154362	0.232954	0.934795	Col9a3	collagen, type IX, alpha 3 [Source:MGI Symbol;Acc:MGI:894686]	2:+:180597790-180622189	ENSMUSG00000027570	2:+:180597790-180622189	12841	Q8K2L1,A2ACT7
ENSMUSG00000057596	1272.13	886.658	1441.71	147.304	340.367	1060.84	268.202	473.091	177.272	250.128	229.067	164.207	2.19284	1.66112e-05	0.00055575	1.38747	0.000194449	0.019633	Trim30d	tripartite motif-containing 30D [Source:MGI Symbol;Acc:MGI:3035181]	7:-:104470014-104507849	ENSMUSG00000057596	7:-:104470014-104507849	209387	Q3TNW3,F6SX36,E9PWL0
ENSMUSG00000021567	238.156	200.708	149.186	186.74	449.73	386.319	436.26	360.277	317.487	437.724	364.853	373.972	-0.93947581170248	1.66355e-05	0.000555779	0.129038	0.394832	0.987116	Nkd2	naked cuticle 2 homolog (Drosophila) [Source:MGI Symbol;Acc:MGI:1919543]	13:-:73818534-73847631	ENSMUSG00000021567	13:-:73818534-73847631	72293	Q8VE28
ENSMUSG00000079014	82.4182	76.7414	145.425	44.0753	8.92765	63.3645	8.05758	16.3762	19.0292	5.43757	23.6151	3.00379	2.79448	1.69969e-05	0.000567057	0.940081	0.239432	0.936591	Serpina3i	serine (or cysteine) peptidase inhibitor, clade A, member 3I [Source:MGI Symbol;Acc:MGI:2182841]	12:+:104263122-104269372	ENSMUSG00000079014	12:+:104263122-104269372	628900	D3Z450
MSTRG.13269	139.683	25.974	144.171	22.0377	14.5074	86.8707	19.5684	50.0384	13.02	12.2345	12.9883	5.00631	2.96938	1.76736e-05	0.000588806	2.01895	0.00120188	0.0677566	-	-	13:-:120043388-120052234	-	-	-	-
ENSMUSG00000022496	138.077	31.8772	156.708	41.7556	0	43.9463	3.45325	15.4664	14.0215	0	15.3498	7.00884	3.33633	1.77061e-05	0.000589064	0.789512	0.465918	0.9947	Tnfrsf17	tumor necrosis factor receptor superfamily, member 17 [Source:MGI Symbol;Acc:MGI:1343050]	16:+:11313812-11320074	ENSMUSG00000022496	16:+:11313812-11320074	21935	O88472
ENSMUSG00000051497	1277.48	930.342	1715.01	1127.4	2788.77	2461	2597.99	2630.2	2780.26	2837.05	1944.7	2627.81	-1.01286354897644	1.77689e-05	0.000590326	0.0400411	0.762687	0.999397	Kcnj16	potassium inwardly-rectifying channel, subfamily J, member 16 [Source:MGI Symbol;Acc:MGI:1314842]	11:+:110968033-111027968	ENSMUSG00000051497	11:+:110968033-111027968	16517	A2A5W8,Q9Z307,A2A5W7
MSTRG.18479	15.5203	16.5289	11.283	6.95926	45.7542	43.9463	37.9857	60.0461	51.0783	44.86	41.3264	39.5499	-1.78628076732277	1.81065e-05	0.000600702	0.0957672	0.760862	0.999397	-	-	16:-:74801452-75093239	-	-	-	-
ENSMUSG00000025044	127.374	53.1287	322.192	37.116	53.5659	97.0908	33.3814	32.7524	15.023	24.4691	28.3381	9.512	2.82131	1.82274e-05	0.000603868	1.52286	0.00176998	0.0880914	Msr1	macrophage scavenger receptor 1 [Source:MGI Symbol;Acc:MGI:98257]	8:-:39581700-39642678	ENSMUSG00000025044	8:-:39581700-39642678	20288	Q3U2C3,P30204,Q8CED7
ENSMUSG00000020326	10300.7	7354.19	16666.2	6225.06	5476	7809.16	4951.96	6385.81	4563	3845.72	4111.39	4128.21	1.28414	1.83247e-05	0.000606247	0.564634	0.000114885	0.0131032	Ccng1	cyclin G1 [Source:MGI Symbol;Acc:MGI:102890]	11:-:40748552-40755311	ENSMUSG00000020326	11:-:40748552-40755311	12450	Q3TKC9,P51945,Q5NC86
ENSMUSG00000028965	78.1367	33.0578	55.1612	22.0377	8.92765	81.7606	19.5684	11.8273	9.01382	12.2345	4.72302	2.00253	2.82934	1.84013e-05	0.000607933	2.17219	0.00793628	0.225511	Tnfrsf9	tumor necrosis factor receptor superfamily, member 9 [Source:MGI Symbol;Acc:MGI:1101059]	4:+:150914562-150946102	ENSMUSG00000028965	4:+:150914562-150946102	21942	A2A886,A2A887,Q8R037,A2A888,P20334
ENSMUSG00000104835	105.966	35.4191	75.2199	25.5173	5.57978	56.2104	9.20866	8.18811	5.00768	4.07818	18.8921	5.00631	2.90804	1.85046e-05	0.000610497	1.28249	0.124211	0.823041	Gm5547	predicted gene 5547 [Source:MGI Symbol;Acc:MGI:3648206]	3:+:105815540-105817357	ENSMUSG00000104835	3:+:105815540-105817357	433637	-
MSTRG.22505	234.41	66.1157	164.23	66.113	25.667	123.663	26.4749	53.6776	36.0553	21.7503	40.1457	14.0177	2.26257	1.88654e-05	0.000620189	1.04886	0.0610087	0.652984	Tbc1d10c	TBC1 domain family, member 10c [Source:MGI Symbol;Acc:MGI:1922072]	19:-:4184358-4191190	ENSMUSG00000040247	19:-:4184358-4191047	108995	Q8C9V1
ENSMUSG00000034041	555.52	270.366	606.774	250.533	132.799	295.36	176.116	139.198	98.1505	119.627	203.09	63.5802	1.80385	1.88742e-05	0.000620189	0.626014	0.0940188	0.759425	Lyl1	lymphoblastomic leukemia 1 [Source:MGI Symbol;Acc:MGI:96891]	8:+:84701457-84704715	ENSMUSG00000034041	8:+:84701457-84704715	17095	P27792
MSTRG.20313	95.7978	33.0578	173.006	33.6364	10.0436	27.5942	21.8706	20.0154	10.0154	14.9533	18.8921	11.0139	2.62599	1.88767e-05	0.000620189	0.566259	0.207008	0.920049	-	-	17:+:50073091-50075154	-	-	-	-
ENSMUSG00000030577	438.85	408.5	1301.3	138.025	108.248	394.495	120.864	201.064	71.109	66.6102	147.594	9.512	2.96116	1.89726e-05	0.000622478	1.48924	0.0539323	0.617542	Cd22	CD22 antigen [Source:MGI Symbol;Acc:MGI:88322]	7:-:30865402-30880342	ENSMUSG00000030577	7:-:30865402-30880342	12483	Q3TAA6,A0A087WQ27,Q3UP36
ENSMUSG00000103672	43.885	47.2255	40.1173	32.4765	101.552	71.5406	95.5398	73.693	86.1321	112.83	88.5566	89.1124	-1.19193252212685	1.91396e-05	0.000627094	-0.135423453565328	0.576222	0.997942	Gm37621	predicted gene, 37621 [Source:MGI Symbol;Acc:MGI:5610849]	9:+:101116701-101122231	ENSMUSG00000103672	9:+:101116701-101122231	-	-
MSTRG.14932	14.9851	16.5289	13.7903	9.27901	11.1596	34.7483	27.626	42.7601	48.0737	42.1412	42.5072	45.5575	-1.7002910317772	1.9168e-05	0.000627158	-0.610627029240018	0.167998	0.879182	-	-	14:.:78732562-78735289	-	-	-	-
ENSMUSG00000042659	1004.54	388.43	1068.12	572.979	286.801	1082.31	267.051	401.217	241.37	305.863	314.081	291.868	1.39683	1.92238e-05	0.000628119	0.82174	0.035074	0.508883	Arrdc4	arrestin domain containing 4 [Source:MGI Symbol;Acc:MGI:1913662]	7:-:68736995-68749241	ENSMUSG00000042659	7:-:68736995-68749241	66412	Q0GJK1,Q8VD69
ENSMUSG00000017652	113.459	48.4061	104.054	37.116	24.551	123.663	16.1152	42.7601	5.00768	27.1879	14.1691	7.00884	2.55624	1.9889e-05	0.000648959	1.99167	0.0050332	0.173409	Cd40	CD40 antigen [Source:MGI Symbol;Acc:MGI:88336]	2:+:165055627-165072948	ENSMUSG00000017652	2:+:165055627-165072948	21939	S4R2M8,A2A5L7
ENSMUSG00000000078	4173.36	2688.31	3900.15	4064.21	2234.14	2789.06	2136.41	2172.58	2156.31	2007.82	2020.27	2329.94	0.800011	2.00947e-05	0.000653532	0.131383	0.254699	0.944707	Klf6	Kruppel-like factor 6 [Source:MGI Symbol;Acc:MGI:1346318]	13:+:5861489-5870393	ENSMUSG00000000078	13:+:5861489-5870393	23849	Q8VDZ7,Q8BPQ2
ENSMUSG00000026088	347.869	232.585	282.074	397.838	195.292	243.238	148.49	191.966	167.256	141.377	161.763	160.703	0.997993	2.00953e-05	0.000653532	0.302619	0.109741	0.790305	Mitd1	MIT, microtubule interacting and transport, domain containing 1 [Source:MGI Symbol;Acc:MGI:1916278]	1:-:37874801-37890411	ENSMUSG00000026088	1:-:37874801-37890411	69028	Q8VDV8
MSTRG.2973	26.7591	5.90318	109.069	4.63951	6.69574	37.8143	2.30216	4.54895	0	2.71879	0	0	6.18424	2.01117e-05	0.000653532	4.69416	0.000773574	0.0501549	-	-	1:.:171628592-171630408	-	-	-	-
MSTRG.17679	5181.64	1147.58	2097.38	1774.61	209.8	4594.95	997.988	488.557	76.1167	273.238	134.606	2.50316	4.39313	2.01767e-05	0.000654751	3.69495	0.00231717	0.104553	Iglc3|Iglc1|Iglv1	immunoglobulin lambda constant 3 [Source:MGI Symbol;Acc:MGI:99886]|immunoglobulin lambda constant 1 [Source:MGI Symbol;Acc:MGI:99546]|immunoglobulin lambda variable 1 [Source:MGI Symbol;Acc:MGI:96530]	16:-:19061618-19085500	ENSMUSG00000105547|ENSMUSG00000105906|ENSMUSG00000076934	16:-:19065230-19065681|16:-:19061618-19062071|16:-:19085017-19085500	110787|110785|16142	A0A0G2JGQ8|A0A0G2JE99|A2NVW4,A0A075B663
ENSMUSG00000050370	207.116	82.6446	235.689	125.267	97.0882	101.179	125.468	51.858	50.0768	35.3442	36.6034	6.50821	2.35886	2.03696e-05	0.000660109	1.56622	0.00248042	0.108732	Ch25h	cholesterol 25-hydroxylase [Source:MGI Symbol;Acc:MGI:1333869]	19:-:34473786-34475135	ENSMUSG00000050370	19:-:34473786-34475135	12642	Q9Z0F5
ENSMUSG00000031613	1308.52	769.775	875.058	806.114	488.789	723.582	447.771	501.294	427.656	406.458	590.378	378.477	1.06317	2.04719e-05	0.000661681	0.264078	0.193661	0.907558	Hpgd	hydroxyprostaglandin dehydrogenase 15 (NAD) [Source:MGI Symbol;Acc:MGI:108085]	8:+:56294552-56321046	ENSMUSG00000031613	8:+:56294552-56321046	15446	Q8VCC1
ENSMUSG00000095210	207.651	144.038	432.514	289.969	15.6234	201.336	285.468	101.896	7.01075	32.6254	8.26529	0	4.51631	2.04738e-05	0.000661681	3.67863	0.0030568	0.125722	Ighv5-9-1	immunoglobulin heavy variable 5-9-1 [Source:MGI Symbol;Acc:MGI:4439810]	12:-:113736111-113736630	ENSMUSG00000095210	12:-:113736111-113736630	641178	A0A075B5Q6
ENSMUSG00000095204	85.0941	675.324	749.691	28.9969	74.769	705.186	20.7195	116.453	12.0184	16.3127	2.36151	0	5.66918	2.05185e-05	0.000662223	4.9221	0.00027037	0.0250178	Ighv1-52	immunoglobulin heavy variable 1-52 [Source:MGI Symbol;Acc:MGI:4439752]	12:-:115145487-115145919	ENSMUSG00000095204	12:-:115145487-115145919	382696	A0A075B5W2
ENSMUSG00000050921	181.962	83.8252	170.498	48.7148	14.5074	128.773	23.0216	29.1133	4.00614	2.71879	27.1574	0	3.87642	2.05522e-05	0.000662413	2.55783	0.0113575	0.282061	P2ry10	purinergic receptor P2Y, G-protein coupled 10 [Source:MGI Symbol;Acc:MGI:1926076]	X:+:107088492-107104974	ENSMUSG00000050921	X:+:107088492-107104974	78826	F6SDQ0,Q8BFU7
ENSMUSG00000026956	1366.86	792.207	1540.75	1041.57	650.602	755.264	645.757	625.025	556.854	603.57	618.716	593.749	0.999252	2.09362e-05	0.000673873	0.174505	0.0935494	0.758618	Uap1l1	UDP-N-acteylglucosamine pyrophosphorylase 1-like 1 [Source:MGI Symbol;Acc:MGI:2443318]	2:-:25359889-25365682	ENSMUSG00000026956	2:-:25359889-25365682	227620	Q8BVK3,Q3TW96
ENSMUSG00000027219	59.4053	28.3353	109.069	20.8778	15.6234	47.0124	23.0216	32.7524	11.0169	9.51575	8.26529	3.50442	2.79055	2.10478e-05	0.000676549	1.93401	0.000471007	0.0355943	Slc28a2	solute carrier family 28 (sodium-coupled nucleoside transporter), member 2 [Source:MGI Symbol;Acc:MGI:1913105]	2:+:122426477-122461137	ENSMUSG00000027219	2:+:122426477-122461137	269346	Q7TMQ0,O88627
MSTRG.4302	23.5481	1.18064	13.7903	13.9185	20.0872	8.17606	13.813	1.81958	0	0	0	0	6.24628	2.11872e-05	0.00068011	5.9702	2.8751e-05	0.00481843	-	-	10:+:51527974-51528862	-	-	-	-
MSTRG.49836	561.942	368.359	636.861	408.277	260.018	427.199	229.065	274.756	294.451	214.784	213.717	225.785	1.05827	2.12717e-05	0.000681902	0.32818	0.14814	0.853961	Csrnp1	cysteine-serine-rich nuclear protein 1 [Source:MGI Symbol;Acc:MGI:2387989]	9:-:119971166-119983874	ENSMUSG00000032515	9:-:119971166-119977250	215418	P59054
ENSMUSG00000005951	387.472	345.927	703.306	228.496	242.162	321.933	216.403	312.058	132.203	164.487	167.667	150.69	1.43716	2.15512e-05	0.00068993	0.834501	7.89038e-06	0.00178433	Shpk	sedoheptulokinase [Source:MGI Symbol;Acc:MGI:1921887]	11:+:73199460-73224511	ENSMUSG00000005951	11:+:73199460-73224511	74637	Q9D5J6,D6RJM2
ENSMUSG00000069873	16.5907	9.44509	37.6099	2.31975	0	14.3081	3.45325	2.72937	0	0	0	0	6.56287	2.18314e-05	NA	4.88107	0.00349394	0.137065	4930438A08Rik	RIKEN cDNA 4930438A08 gene [Source:MGI Symbol;Acc:MGI:1921238]	11:+:58274799-58294289	ENSMUSG00000069873	11:+:58274799-58294289	73988	Q9CUM6,Q5SPH3
ENSMUSG00000062585	151.457	97.9929	323.445	48.7148	42.4063	126.729	41.439	42.7601	46.0706	21.7503	33.0611	22.0278	2.33991	2.20143e-05	0.000703185	1.04821	0.0241632	0.422061	Cnr2	cannabinoid receptor 2 (macrophage) [Source:MGI Symbol;Acc:MGI:104650]	4:+:135895394-135920207	ENSMUSG00000062585	4:+:135895394-135920207	12802	P47936
MSTRG.25089	363.924	139.315	305.894	238.935	122.755	156.367	132.374	89.1594	102.157	92.4387	121.618	79.6004	1.41205	2.20245e-05	0.000703185	0.345061	0.152373	0.860398	Gm27404|Gm27761|Zeb2os	predicted gene, 27404 [Source:MGI Symbol;Acc:MGI:5530786]|predicted gene, 27761 [Source:MGI Symbol;Acc:MGI:5531143]|zinc finger E-box binding homeobox 2, opposite strand [Source:MGI Symbol;Acc:MGI:3652108]	2:+:45111138-45114087	ENSMUSG00000099117|ENSMUSG00000098566|ENSMUSG00000052248	2:+:45113313-45113415|2:+:45111171-45111301|2:+:45111138-45114087	-|-|433424	-|-|-
MSTRG.25342	175.005	396.694	328.46	256.333	446.382	286.162	405.181	524.949	1529.34	550.554	517.171	1053.83	-1.66155899016217	2.22574e-05	0.000709669	-1.13561418213802	0.000790351	0.0507585	B3galt1	UDP-Gal:betaGlcNAc beta 1,3-galactosyltransferase, polypeptide 1 [Source:MGI Symbol;Acc:MGI:1349403]	2:+:67565729-68122689	ENSMUSG00000034780	2:+:67565871-68122689	26877	O54904,Q505A3,M0QWQ4,O54904
ENSMUSG00000086841	2089.89	451.003	697.037	2028.62	319.163	624.447	387.915	422.142	370.568	323.535	425.072	322.407	1.87009	2.23522e-05	0.000711735	0.284584	0.179055	0.891818	2410006H16Rik	RIKEN cDNA 2410006H16 gene [Source:MGI Symbol;Acc:MGI:1916471]	11:+:62602877-62604807	ENSMUSG00000086841	11:+:62602877-62604807	69221	-
ENSMUSG00000029217	415.837	168.831	427.5	205.298	72.5371	251.414	100.144	127.371	83.1274	115.548	131.064	90.1137	1.5419	2.25029e-05	0.000715573	0.398831	0.278899	0.958388	Tec	tec protein tyrosine kinase [Source:MGI Symbol;Acc:MGI:98662]	5:-:72755716-72868483	ENSMUSG00000029217	5:-:72755716-72868483	21682	Q8CFK4,Q3U436,D6RJM5,P24604,F6W1T9
ENSMUSG00000007613	1046.28	1475.8	2522.37	1728.22	894.997	1233.56	909.355	1391.98	855.311	815.636	678.934	657.329	1.17097	2.2837e-05	0.000725227	0.560827	0.00154428	0.0799265	Tgfbr1	transforming growth factor, beta receptor I [Source:MGI Symbol;Acc:MGI:98728]	4:+:47353222-47414931	ENSMUSG00000007613	4:+:47353222-47414931	21812	Q9CVP4,E9Q418,Q9D5H8
ENSMUSG00000024401	92.0515	40.1417	109.069	35.9562	2.23191	78.6946	10.3597	27.2937	9.01382	0	18.8921	4.00505	3.13508	2.30084e-05	0.000729696	1.90328	0.056768	0.632318	Tnf	tumor necrosis factor [Source:MGI Symbol;Acc:MGI:104798]	17:-:35199381-35202007	ENSMUSG00000024401	17:-:35199381-35202007	21926	Q3U4I6,P06804,Q3U593
ENSMUSG00000032577	556.59	270.366	569.164	212.257	197.524	462.97	233.67	250.192	128.197	111.47	187.74	122.655	1.5505	2.33851e-05	0.000740653	1.05913	0.000360832	0.0294353	Mapkapk3	mitogen-activated protein kinase-activated protein kinase 3 [Source:MGI Symbol;Acc:MGI:2143163]	9:-:107254927-107289877	ENSMUSG00000032577	9:-:107254927-107289877	102626	Q09HN3,B0QZU6
ENSMUSG00000064023	409.95	77.922	249.479	223.856	84.8126	222.798	46.0433	91.8888	49.0752	53.0163	82.6529	72.0909	1.90552	2.50312e-05	0.000791731	0.793894	0.0693043	0.678559	Klk8	kallikrein related-peptidase 8 [Source:MGI Symbol;Acc:MGI:1343327]	7:+:43797577-43803826	ENSMUSG00000064023	7:+:43797577-43803826	259277	Q8K0C6,Q61955,A0A0B6VRH9
ENSMUSG00000034266	120.951	31.8772	86.5028	67.2728	4.46382	55.1884	9.20866	32.7524	12.0184	14.9533	23.6151	4.00505	2.53495	2.52198e-05	0.000796637	0.926846	0.223281	0.926167	Batf	basic leucine zipper transcription factor, ATF-like [Source:MGI Symbol;Acc:MGI:1859147]	12:+:85686669-85709087	ENSMUSG00000034266	12:+:85686669-85709087	53314	O35284
MSTRG.19340	2234.92	1055.49	2040.97	2202.61	834.735	1110.92	810.362	883.406	883.354	833.308	978.846	883.114	1.07437	2.5816e-05	0.000814387	0.0247524	0.847285	0.999397	Msrb1	methionine sulfoxide reductase B1 [Source:MGI Symbol;Acc:MGI:1351642]	17:+:24736451-24742778	ENSMUSG00000075705	17:+:24736642-24742778	27361	B2RUH3,Q9JLC3
ENSMUSG00000023367	3286.02	1543.09	3290.87	2172.45	1076.9	1704.71	1154.54	1218.21	1153.77	1080.72	1394.47	821.036	1.21066	2.59632e-05	0.000817943	0.213646	0.274239	0.958388	Tmem176a	transmembrane protein 176A [Source:MGI Symbol;Acc:MGI:1913308]	6:+:48840919-48847071	ENSMUSG00000023367	6:+:48840919-48847071	66058	Q99JK9,Q9DCS1
ENSMUSG00000105432	29.4351	1.18064	60.1759	6.95926	43.5223	1.02201	6.90649	0	0	0	1.18076	0	6.39044	2.63921e-05	0.000830017	5.45359	0.00155982	0.0802251	Igkv8-23-1,Gm43218	predicted gene 43218 [Source:MGI Symbol;Acc:MGI:5663355]	6:-:70240427-70240972	ENSMUSG00000105432	6:-:70240427-70240972	-	A0A0G2JGT0
ENSMUSG00000043832	254.747	122.786	283.328	107.869	49.1021	115.487	44.8922	72.7832	50.0768	58.4539	74.3876	23.029	1.91613	2.64237e-05	0.000830017	0.474018	0.264987	0.952844	Clec4a3	C-type lectin domain family 4, member a3 [Source:MGI Symbol;Acc:MGI:1920399]	6:+:122952515-122969875	ENSMUSG00000043832	6:+:122952515-122969875	73149	A0A0N4SUX0,Q8JZX6
ENSMUSG00000031167	7196.07	3114.52	5944.88	6972.02	3302.11	3241.81	3936.7	4135.9	2922.48	2619.55	2241.07	2785.01	1.13614	2.64807e-05	0.000830017	0.467455	0.000191566	0.0194215	Rbm3	RNA binding motif protein 3 [Source:MGI Symbol;Acc:MGI:1099460]	X:-:8138975-8145880	ENSMUSG00000031167	X:-:8138975-8145880	19652	Q5RJV3,O89086,Q8BG13,S4R2M6
ENSMUSG00000076522	1651.57	1042.5	886.341	1254.99	31.2468	310.69	116.259	852.473	20.0307	169.924	103.906	3.00379	4.03141	2.64862e-05	0.000830017	2.14625	0.0738085	0.69414	Igkv16-104	immunoglobulin kappa variable 16-104 [Source:MGI Symbol;Acc:MGI:2685913]	6:+:68425575-68426072	ENSMUSG00000076522	6:+:68425575-68426072	381778	A0A0B4J1I1
ENSMUSG00000027074	438.85	377.804	1405.36	98.5895	131.683	387.341	174.964	351.179	106.163	92.4387	148.775	55.0695	2.53005	2.68256e-05	0.000838963	1.38539	0.000314462	0.0268066	Slc43a3	solute carrier family 43, member 3 [Source:MGI Symbol;Acc:MGI:1931054]	2:+:84936579-84958509	ENSMUSG00000027074	2:+:84936579-84958509	58207	Z4YM12,A6PWZ9,A6PWZ8
MSTRG.39005	95.2626	7.08382	31.3416	4.63951	0	26.5722	4.60433	10.0077	0	0	2.36151	0	6.11366	2.68423e-05	0.000838963	4.3539	0.00354919	0.13879	-	-	6:+:70405767-70435250	-	-	-	-
MSTRG.7476	64.222	8.26446	57.6686	37.116	21.2032	24.5282	6.90649	12.7371	6.00921	8.15636	3.54227	2.00253	3.15392	2.75743e-05	0.000860709	1.81472	0.00617741	0.196117	-	-	11:.:71195913-71199202	-	-	-	-
MSTRG.44541	582.814	825.265	634.354	625.173	1292.28	910.609	1268.49	1103.57	1067.64	1250.64	1017.81	1119.91	-0.741362173376127	2.81165e-05	0.000876482	0.0379345	0.787291	0.999397	Prr36	proline rich 36 [Source:MGI Symbol;Acc:MGI:3605626]	8:-:4208438-4217459	ENSMUSG00000064125	8:-:4209543-4217459	73072	H3BJX6,H3BLA4,H3BJU6,E9PV26
ENSMUSG00000049969	780.832	622.196	1034.27	523.104	434.107	631.601	442.016	453.075	374.574	396.943	322.346	355.448	1.03084	2.8604e-05	0.000890509	0.437435	0.00676745	0.204819	Plekhf2	pleckstrin homology domain containing, family F (with FYVE domain) member 2 [Source:MGI Symbol;Acc:MGI:1919051]	4:-:10988662-11007927	ENSMUSG00000049969	4:-:10988662-11007927	71801	A8Y5N8,Q91WB4
ENSMUSG00000051735	171.794	247.934	438.782	178.621	141.726	170.675	92.0866	76.4223	101.155	104.673	55.4955	89.1124	1.56224	2.89268e-05	0.00089938	0.455457	0.15173	0.860107	Rinl	Ras and Rab interactor-like [Source:MGI Symbol;Acc:MGI:2444024]	7:+:28788969-28798963	ENSMUSG00000051735	7:+:28788969-28798963	320435	Q80UW3
MSTRG.12278	3471.2	891.381	1656.09	3632.73	965.302	988.282	996.837	1135.42	863.324	754.463	673.03	828.545	1.6296	2.91136e-05	0.000904006	0.387471	0.000654139	0.0446409	-	-	13:.:60641784-60642916	-	-	-	-
MSTRG.18651	3105.13	1564.34	3325.97	1948.59	1184.03	1948.97	1200.58	1261.88	1056.62	1135.09	1350.78	931.175	1.15319	2.95802e-05	0.000917296	0.324131	0.0891679	0.743633	Il10rb|Ifnar2|Gm21970	interleukin 10 receptor, beta [Source:MGI Symbol;Acc:MGI:109380]|interferon (alpha and beta) receptor 2 [Source:MGI Symbol;Acc:MGI:1098243]|predicted gene 21970 [Source:MGI Symbol;Acc:MGI:5439439]	16:+:91372783-91425834	ENSMUSG00000022969|ENSMUSG00000022971|ENSMUSG00000093701	16:+:91406164-91425834|16:+:91372783-91405589|16:+:91391721-91419451	16155|15976|-	E9Q083,E9Q294,Q8VHM7|Q8VHM9,H3BKB3,H3BJ04|F7BJH9,F6XX07
ENSMUSG00000025283	3846.9	1871.31	3613.06	3590.98	1353.65	2337.33	1716.26	1601.23	1417.17	1449.11	1904.56	1325.67	1.08434	3.01571e-05	0.000933964	0.201876	0.274813	0.958388	Sat1	spermidine/spermine N1-acetyl transferase 1 [Source:MGI Symbol;Acc:MGI:98233]	X:-:155213132-155216449	ENSMUSG00000025283	X:-:155213132-155216449	20229	Q8R4W9,S4R2T2,A2BES2,P48026
ENSMUSG00000028792	1400.04	809.917	1242.38	947.619	565.79	1007.7	555.973	600.461	566.869	596.773	634.066	561.208	0.901154	3.02518e-05	0.000935677	0.211748	0.295438	0.964129	Ak2	adenylate kinase 2 [Source:MGI Symbol;Acc:MGI:87978]	4:+:128991958-129011529	ENSMUSG00000028792	4:+:128991958-129011529	11637	F7BP55
ENSMUSG00000032021	39.0684	21.2515	62.6832	5.79938	4.46382	38.8363	10.3597	8.18811	3.00461	4.07818	3.54227	1.50189	3.47879	3.03574e-05	0.000937723	2.42141	0.0042008	0.155078	Crtam	cytotoxic and regulatory T cell molecule [Source:MGI Symbol;Acc:MGI:1859822]	9:-:40972753-41004628	ENSMUSG00000032021	9:-:40972753-41004628	54698	A0A0R4J297,E9QPS7,M0QWH9,Q149L7
ENSMUSG00000042766	1111.58	1362.45	1172.18	1091.44	1819.01	1480.89	1652.95	1687.66	1706.62	1754.98	1839.62	1777.74	-0.580014027060055	3.0459e-05	0.00093964	-0.0923765164931426	0.30609	0.969039	Trim46	tripartite motif-containing 46 [Source:MGI Symbol;Acc:MGI:2673000]	3:-:89234177-89246309	ENSMUSG00000042766	3:-:89234177-89246309	360213	D3YXA6,E9PUI3,Q3TC52,D3YYF9
ENSMUSG00000094322	107.037	17.7096	70.2052	6.95926	23.4351	38.8363	5.75541	7.27832	3.00461	6.79696	1.18076	0	4.32295	3.06212e-05	0.00094342	2.91579	0.00242861	0.107417	Ighv9-4	immunoglobulin heavy variable 9-4 [Source:MGI Symbol;Acc:MGI:3646379]	12:-:114299961-114300389	ENSMUSG00000094322	12:-:114299961-114300389	636260	A0A075B5S9
ENSMUSG00000097779	10.1685	9.44509	27.5806	9.27901	0	7.15406	0	2.72937	0	0	0	0	6.33518	3.08578e-05	NA	3.83814	0.0457655	NA	4833407H14Rik	RIKEN cDNA 4833407H14 gene [Source:MGI Symbol;Acc:MGI:1921149]	19:+:53460631-53462723	ENSMUSG00000097779	19:+:53460631-53462723	73899	-
MSTRG.17344	2930.66	3663.52	2717.94	2620.16	4890.12	3532.06	4666.49	4588.98	4559.99	4605.62	5335.83	4748.99	-0.690024275014249	3.10441e-05	0.000955208	-0.1229820123481	0.311642	0.969583	Rbfox1	RNA binding protein, fox-1 homolog (C. elegans) 1 [Source:MGI Symbol;Acc:MGI:1926224]	16:+:5884812-7412487	ENSMUSG00000008658	16:+:6809222-7412479	268859	Q9JJ43
ENSMUSG00000067768	48.1665	25.974	38.8636	45.2352	3.34787	34.7483	8.05758	6.36853	12.0184	10.8751	8.26529	9.512	1.97187	3.11138e-05	0.000956117	0.373961	0.609099	0.999397	Xlr4b	X-linked lymphocyte-regulated 4B [Source:MGI Symbol;Acc:MGI:1350975]	X:+:73214333-73222453	ENSMUSG00000067768	X:+:73214333-73222453	72891,27083	Q9JJQ4,B1B0R4,B1B0R5,Q9JJQ7
ENSMUSG00000030365	41.2091	23.6127	61.4295	32.4765	14.5074	34.7483	11.5108	19.1056	3.00461	8.15636	5.90378	0	3.34103	3.16581e-05	0.000971585	2.34801	0.00455562	0.162891	Clec2i	C-type lectin domain family 2, member i [Source:MGI Symbol;Acc:MGI:2136650]	6:+:128887588-128898167	ENSMUSG00000030365	6:+:128887588-128898167	93675	E0CX52
ENSMUSG00000032053	525.55	371.901	1051.82	136.865	51.334	453.772	86.3312	111.904	20.0307	35.3442	27.1574	0	4.6714	3.2075e-05	0.000983109	3.10188	0.00883098	0.242015	Pou2af1	POU domain, class 2, associating factor 1 [Source:MGI Symbol;Acc:MGI:105086]	9:+:51213690-51240079	ENSMUSG00000032053	9:+:51213690-51240079	18985	Q6PDN2,Q64693,Q542H4
MSTRG.19988	324.321	10.6257	46.3856	4.63951	1.11596	16.3521	0	16.3762	0	0	5.90378	4.00505	5.25221	3.22158e-05	0.000986153	1.74045	0.134641	0.835493	-	-	17:+:36030821-36165834	-	-	-	-
ENSMUSG00000098934	46.0257	28.3353	90.2638	19.7179	17.8553	67.4525	14.9641	22.7447	11.0169	9.51575	5.90378	4.00505	2.63186	3.26348e-05	0.000997134	2.05184	0.00150242	0.0785851	Gm18853	predicted gene, 18853 [Source:MGI Symbol;Acc:MGI:5011038]	7:-:106186404-106189999	ENSMUSG00000098934	7:-:106186404-106189999	100417831	-
ENSMUSG00000035852	33.7165	11.8064	60.1759	23.1975	10.0436	13.2861	5.75541	5.45874	2.00307	6.79696	2.36151	4.00505	3.10793	3.26585e-05	0.000997134	1.21068	0.0803446	0.713371	Misp	mitotic spindle positioning [Source:MGI Symbol;Acc:MGI:1926156]	10:+:79821021-79830452	ENSMUSG00000035852	10:+:79821021-79830452	78906	Q9D279
ENSMUSG00000021730	1195.6	1820.54	1112	1290.94	3304.35	2026.64	2635.98	2299.95	2634.04	2983.87	2017.91	2556.73	-0.911692402994107	3.32213e-05	0.00101302	0.0103946	0.952869	0.999397	Hcn1	hyperpolarization-activated, cyclic nucleotide-gated K+ 1 [Source:MGI Symbol;Acc:MGI:1096392]	13:+:117602320-117987418	ENSMUSG00000021730	13:+:117602320-117987418	15165	O88704
ENSMUSG00000063430	499.326	650.531	358.548	318.966	949.678	842.135	1056.69	1108.12	940.442	1079.36	874.94	898.133	-1.05225018960185	3.35462e-05	0.00102161	0.062667	0.625987	0.999397	Wscd2	WSC domain containing 2 [Source:MGI Symbol;Acc:MGI:2445030]	5:+:113490333-113589725	ENSMUSG00000063430	5:+:113490333-113589725	320916	D4PHA7
ENSMUSG00000025163	50.3072	14.1676	28.8343	30.1568	4.46382	34.7483	6.90649	11.8273	0	4.07818	4.72302	0	4.00423	3.37174e-05	0.00102551	2.8686	0.00899597	0.245432	Cd7	CD7 antigen [Source:MGI Symbol;Acc:MGI:88344]	11:-:121036747-121039418	ENSMUSG00000025163	11:-:121036747-121039418	12516	P50283,Q3U4A8
MSTRG.20723	52.4479	24.7934	36.3563	53.3543	11.1596	25.5502	9.20866	18.1958	13.02	9.51575	2.36151	3.50442	2.59597	3.44599e-05	0.00104675	1.21457	0.0643943	0.664289	-	-	17:.:78848856-78850314	-	-	-	-
ENSMUSG00000030263	229.593	141.676	293.357	46.3951	37.9425	202.358	44.8922	68.2342	34.0522	36.7036	62.58	26.0328	2.16709	3.45077e-05	0.00104687	1.15875	0.0298592	0.472679	Lrmp	lymphoid-restricted membrane protein [Source:MGI Symbol;Acc:MGI:108424]	6:+:145115653-145174934	ENSMUSG00000030263	6:+:145115653-145174934	16970	Q3U560,D6RIN0,E9Q2C8,F6WLY0,G5E880,F6VUK8
ENSMUSG00000069792	150.386	18.8902	178.02	125.267	20.0872	81.7606	41.439	30.0231	12.0184	29.9066	17.7113	3.00379	2.95162	3.54401e-05	0.00107378	1.51403	0.0172753	0.352898	Wfdc17	WAP four-disulfide core domain 17 [Source:MGI Symbol;Acc:MGI:3649773]	11:+:83703991-83706268	ENSMUSG00000069792	11:+:83703991-83706268	102642186,100034251	Q5SSJ1
ENSMUSG00000064109	137.007	9.44509	85.2492	54.5142	6.69574	75.6286	16.1152	13.6468	4.00614	8.15636	16.5306	6.50821	3.04932	3.58473e-05	0.00108473	1.69138	0.0271598	0.451186	Hcst	hematopoietic cell signal transducer [Source:MGI Symbol;Acc:MGI:1344360]	7:-:30417712-30419854	ENSMUSG00000064109	7:-:30417712-30419854	23900	B7ZNZ7,Q9QUJ0
ENSMUSG00000012819	82.9534	162.928	96.5321	82.3512	243.278	208.49	242.878	150.115	280.43	246.05	199.548	239.802	-1.19150195049501	3.60188e-05	0.00108854	-0.196518925449365	0.355952	0.98068	Cdh23	cadherin 23 (otocadherin) [Source:MGI Symbol;Acc:MGI:1890219]	10:-:60302748-60696490	ENSMUSG00000012819	10:-:60302748-60696490	22295	Q5QGS7,Q99PF4,K4DI74,F8WIF5,E9Q7M6
ENSMUSG00000049775	60105.3	14781.6	31593.6	45664.3	12584.6	19842.3	13862.5	13116.4	13760.1	11837.6	16169.3	12195.4	1.49546	3.60963e-05	0.00108949	0.138701	0.407215	0.99037	Tmsb4x	thymosin, beta 4, X chromosome [Source:MGI Symbol;Acc:MGI:99510]	X:-:167207093-167209315	ENSMUSG00000049775	X:-:167207093-167209315	19241	Q6ZWX2,P20065
ENSMUSG00000054200	20.337	5.90318	10.0293	4.63951	3.34787	12.2641	4.60433	11.8273	0	0	0	0	5.89753	3.61747e-05	NA	5.53058	7.98115e-05	NA	Ffar4	free fatty acid receptor 4 [Source:MGI Symbol;Acc:MGI:2147577]	19:+:38097079-38114263	ENSMUSG00000054200	19:+:38097079-38114263	107221	Q7TMA4,Q3V2S5
ENSMUSG00000056529	481.665	334.12	1041.8	165.862	140.61	453.772	156.547	236.545	99.152	114.189	192.463	63.5802	2.11171	3.67057e-05	0.00110648	1.08004	0.0089954	0.245432	Ptafr	platelet-activating factor receptor [Source:MGI Symbol;Acc:MGI:106066]	4:+:132564067-132582683	ENSMUSG00000056529	4:+:132564067-132582683	19204	O35159,Q62035
ENSMUSG00000002983	708.047	342.385	732.14	310.847	208.684	425.155	211.799	252.922	152.233	188.956	268.031	148.187	1.47066	3.6871e-05	0.00111006	0.541622	0.0594672	0.648532	Relb	avian reticuloendotheliosis viral (v-rel) oncogene related B [Source:MGI Symbol;Acc:MGI:103289]	7:-:19606217-19629438	ENSMUSG00000002983	7:-:19606217-19629438	19698	Q3U0K7,Q04863,Q8K220
ENSMUSG00000076672	4533.53	461.629	8177.65	277.21	119.407	2566.26	537.555	817.901	81.1244	178.08	68.4838	1.00126	5.35712	3.69749e-05	0.00111178	3.62279	0.00247712	0.108732	Ighv3-6	immunoglobulin heavy variable 3-6 [Source:MGI Symbol;Acc:MGI:4439856]	12:-:114288152-114288582	ENSMUSG00000076672	12:-:114288152-114288582	780829	A0A075B5S8
ENSMUSG00000017713	282.041	165.289	251.987	228.496	137.263	150.235	176.116	138.288	115.177	125.064	101.545	121.653	1.00418	3.72013e-05	0.00111717	0.372867	0.0353706	0.509287	Tha1	threonine aldolase 1 [Source:MGI Symbol;Acc:MGI:1919026]	11:-:117867952-117873481	ENSMUSG00000017713	11:-:117867952-117873481	71776	Q9DBC9,Q6XPS7
ENSMUSG00000028480	815.084	495.867	989.141	331.725	243.278	671.459	302.735	359.367	246.378	239.253	305.816	184.733	1.4334	3.74809e-05	0.00112414	0.695065	0.022754	0.411275	Glipr2	GLI pathogenesis-related 2 [Source:MGI Symbol;Acc:MGI:1917770]	4:+:43957401-43979118	ENSMUSG00000028480	4:+:43957401-43979118	384009	B1AWD6,Q9CYL5
ENSMUSG00000109509	1348.66	356.552	565.403	1237.59	283.453	326.021	343.022	310.238	269.413	280.035	341.238	252.819	1.61906	3.76236e-05	0.001127	0.148771	0.294281	0.963057	RP24-471H15.4	-	7:-:30484701-30485097	ENSMUSG00000109509	7:-:30484701-30485097	-	-
MSTRG.19998	187.314	62.5738	171.752	131.066	53.5659	97.0908	27.626	50.0384	51.0783	48.9381	17.7113	36.0455	1.85022	3.79037e-05	0.00113396	0.573726	0.200654	0.911221	C920025E04Rik|Gm7030|Gm10499	RIKEN cDNA C920025E04 gene [Source:MGI Symbol;Acc:MGI:2442805]|predicted gene 7030 [Source:MGI Symbol;Acc:MGI:3647514]|predicted gene 10499 [Source:MGI Symbol;Acc:MGI:3702919]	17:-:36108583-36145923	ENSMUSG00000073405|ENSMUSG00000092243|ENSMUSG00000073403	17:-:36109234-36111658|17:-:36109719-36129425|17:-:36141758-36145923	667803|630294|69717	Q52L73|Q0WXH5,Q0WXH6|-
ENSMUSG00000001918	377.304	258.559	545.344	129.906	120.523	381.209	158.849	192.875	114.175	103.314	114.533	94.1187	1.62308	3.81031e-05	0.00113849	1.00494	0.00277688	0.11877	Slc1a5	solute carrier family 1 (neutral amino acid transporter), member 5 [Source:MGI Symbol;Acc:MGI:105305]	7:+:16781340-16798274	ENSMUSG00000001918	7:+:16781340-16798274	20514	Q3UFR4,Q9ESU7,F7CEQ5
ENSMUSG00000020848	1212.72	1519.48	1043.05	901.224	1990.87	1920.35	2090.37	2092.52	2244.44	2022.78	1977.76	2000.52	-0.817960078568992	3.84517e-05	0.00114746	-0.0266562554103167	0.74019	0.999397	Doc2b	double C2, beta [Source:MGI Symbol;Acc:MGI:1100497]	11:-:75768966-75796049	ENSMUSG00000020848	11:-:75768966-75796049	13447	P70169
MSTRG.14497	316.828	119.244	527.793	165.862	66.9574	174.763	70.216	60.0461	51.0783	39.4224	112.172	18.0227	2.36462	3.87615e-05	0.00115525	0.764141	0.144713	0.851775	Arl11	ADP-ribosylation factor-like 11 [Source:MGI Symbol;Acc:MGI:2444054]	14:+:61309753-61314310	ENSMUSG00000043157	14:+:61309753-61311936	219144	Q6P3A9
ENSMUSG00000068252	31.5758	16.5289	30.0879	8.11914	0	27.5942	0	2.72937	0	0	0	1.50189	5.28338	3.881e-05	0.00115525	3.91011	0.0366364	0.519544	Apol7b	apolipoprotein L 7b [Source:MGI Symbol;Acc:MGI:3583950]	15:-:77422210-77447492	ENSMUSG00000068252	15:-:77422210-77447492	278679	Q5U432,B1AQP7
MSTRG.10754	842.913	340.023	668.203	185.58	233.235	706.208	203.742	257.47	131.201	175.362	142.871	171.717	1.71459	3.92915e-05	0.00116812	1.17312	0.00154366	0.0799265	Serpina3g	serine (or cysteine) peptidase inhibitor, clade A, member 3G [Source:MGI Symbol;Acc:MGI:105046]	12:+:104236245-104242058	ENSMUSG00000041481	12:+:104236245-104241939	20715	Q62259,F2Z405,E9Q499
ENSMUSG00000076578	131.655	14.1676	30.0879	18.558	2.23191	33.7263	2.30216	256.561	0	6.79696	4.72302	0	4.22321	3.94101e-05	0.00117019	4.72442	0.00751128	0.21796	Igkv6-29	immunoglobulin kappa chain variable 6-29 [Source:MGI Symbol;Acc:MGI:4439616]	6:-:70138462-70139110	ENSMUSG00000076578	6:-:70138462-70139110	620191	A0A075B5N2
ENSMUSG00000005936	411.021	825.265	1481.83	773.638	1834.63	2461	2479.43	2594.72	1666.56	2596.44	2555.15	2580.25	-1.42986034849844	3.98058e-05	0.00118046	-0.00425106073720454	0.980557	0.999397	Kctd20	potassium channel tetramerisation domain containing 20 [Source:MGI Symbol;Acc:MGI:1914239]	17:+:28951950-28969549	ENSMUSG00000005936	17:+:28951950-28969549	66989	B2KF11,B2KF10
MSTRG.15440	2628.82	1664.7	3766.01	1017.21	888.301	2066.5	848.348	1155.43	824.264	783.01	985.931	636.803	1.49117	4.0072e-05	0.00118687	0.619492	0.0223176	0.406969	Gm7666|Fyb	predicted pseudogene 7666 [Source:MGI Symbol;Acc:MGI:3648907]|FYN binding protein [Source:MGI Symbol;Acc:MGI:1346327]	15:+:6522813-6665608	ENSMUSG00000067547|ENSMUSG00000022148	15:+:6653923-6654741|15:+:6579871-6663313	665511|23880	Q3TV00|Q3TA12,E0CY17,F6V072
ENSMUSG00000084846	89.3756	46.0448	77.7272	49.8747	17.8553	70.5186	24.1727	55.4972	26.0399	14.9533	18.8921	23.029	1.65737	4.0348e-05	0.00119356	1.013	0.0435689	0.560796	A730011C13Rik	RIKEN cDNA A730011C13 gene [Source:MGI Symbol;Acc:MGI:2442973]	3:-:94994410-94997350	ENSMUSG00000084846	3:-:94994410-94997350	319916	-
ENSMUSG00000024155	31.5758	3.54191	10.0293	10.4389	0	5.11004	3.45325	5.45874	0	0	0	0	6.33401	4.05965e-05	NA	4.34069	0.00666556	NA	Meiob	meiosis specific with OB domains [Source:MGI Symbol;Acc:MGI:1922428]	17:+:24804382-24839787	ENSMUSG00000024155	17:+:24804382-24839787	75178	Q9D513
ENSMUSG00000028071	145.57	53.1287	131.635	34.7963	8.92765	183.961	5.75541	34.572	7.01075	5.43757	21.2536	0	3.48085	4.0674e-05	0.00120171	2.80658	0.0421163	0.552227	Sh2d2a	SH2 domain containing 2A [Source:MGI Symbol;Acc:MGI:1351596]	3:+:87846755-87855722	ENSMUSG00000028071	3:+:87846755-87855722	27371	Q3TA00,Q9QXK9,Q5D0E4
ENSMUSG00000034795	341.447	172.373	327.206	314.327	196.408	165.565	156.547	134.649	118.181	148.174	114.533	144.683	1.13717	4.08501e-05	0.00120541	0.308695	0.108576	0.786575	Ccdc122	coiled-coil domain containing 122 [Source:MGI Symbol;Acc:MGI:1918358]	14:+:77036772-77112257	ENSMUSG00000034795	14:+:77036772-77112257	108811	Q8BVN0,H3BJX7,Q4VA24
ENSMUSG00000094356	353.221	74.3801	822.404	41.7556	4.46382	125.707	2.30216	6.36853	10.0154	29.9066	4.72302	0.500631	4.86126	4.15766e-05	0.00122532	1.6377	0.243856	0.939536	Igkv8-28	immunoglobulin kappa variable 8-28 [Source:MGI Symbol;Acc:MGI:3642251]	6:-:70143593-70144166	ENSMUSG00000094356	6:-:70143593-70144166	434040	A0A075B5N3
ENSMUSG00000043059	331.278	459.268	510.241	530.064	470.933	376.099	351.08	233.816	242.372	221.581	115.714	230.791	1.17125	4.16559e-05	0.00122614	0.817515	0.00325722	0.130692	Zfp513	zinc finger protein 513 [Source:MGI Symbol;Acc:MGI:2141255]	5:-:31198981-31202303	ENSMUSG00000043059	5:-:31198981-31202303	101023	H3BKF7,H3BL06,H3BJA1
ENSMUSG00000102059	60.4757	35.4191	58.9222	54.5142	1.11596	56.2104	1.15108	0.90979	17.0261	12.2345	15.3498	19.024	1.69941	4.19329e-05	0.00123277	-0.101287384372468	0.926234	0.999397	Gm20257	predicted gene, 20257 [Source:MGI Symbol;Acc:MGI:5012442]	1:+:58652641-58655831	ENSMUSG00000102059	1:+:58652641-58655831	100504501	-
MSTRG.14099	2688.76	1382.53	2986.23	1633.11	858.17	1448.19	1178.71	1214.57	831.274	1015.47	1197.29	749.946	1.19681	4.30865e-05	0.00126511	0.310931	0.111082	0.79259	Ang|Rnase4	angiogenin, ribonuclease, RNase A family, 5 [Source:MGI Symbol;Acc:MGI:88022]|ribonuclease, RNase A family 4 [Source:MGI Symbol;Acc:MGI:1926217]	14:+:51091077-51106151	ENSMUSG00000072115|ENSMUSG00000021876	14:+:51091077-51102007|14:+:51091077-51106151	11727|58809	P21570,Q3TBG7|Q6NXX2,Q8C7E4
ENSMUSG00000020395	170.188	160.567	243.211	53.3543	73.6531	280.03	61.0074	79.1517	24.0369	63.8915	44.8687	23.5297	2.02215	4.32176e-05	0.0012674	1.67504	0.00183905	0.0905088	Itk	IL2 inducible T cell kinase [Source:MGI Symbol;Acc:MGI:96621]	11:-:46325150-46389515	ENSMUSG00000020395	11:-:46325150-46389515	16428	Q76N02,Q5STT8,Q03526,Q5STT7
ENSMUSG00000035595	227.453	67.2963	111.576	196.019	45.7542	73.5846	40.2879	50.0384	46.0706	36.7036	56.6762	44.5562	1.71559	4.32919e-05	0.00126801	0.190569	0.514645	0.995671	1600002K03Rik	RIKEN cDNA 1600002K03 gene [Source:MGI Symbol;Acc:MGI:1917020]	10:+:80172944-80175146	ENSMUSG00000035595	10:+:80172944-80175146	69770	Q9DAZ5
ENSMUSG00000085069	192.666	240.85	254.494	180.941	299.076	328.065	331.512	338.442	410.63	343.926	482.929	358.452	-0.879520743962815	4.36947e-05	0.00127823	-0.296869530609124	0.051592	0.60496	Gm13111	predicted gene 13111 [Source:MGI Symbol;Acc:MGI:3651882]	4:+:154637576-154644724	ENSMUSG00000085069	4:+:154637576-154644724	100042178	-
ENSMUSG00000096459	2812.39	517.119	659.427	70.7525	101.552	1280.58	49.4965	137.378	47.0722	27.1879	15.3498	0	5.50661	4.37781e-05	0.00127909	4.13458	NA	NA	Ighv9-3	immunoglobulin heavy variable V9-3 [Source:MGI Symbol;Acc:MGI:3642720]	12:-:114140692-114141122	ENSMUSG00000096459	12:-:114140692-114141122	780825	A0A0B4J1J5
MSTRG.31245	332.349	172.373	279.567	307.367	164.046	206.446	145.036	159.213	140.215	112.83	135.787	130.665	1.07265	4.38441e-05	0.00127945	0.374881	0.0393328	0.535657	-	-	4:.:14231180-14231941	-	-	-	-
ENSMUSG00000047139	1252.33	935.064	1192.23	1106.52	840.315	1031.21	932.377	1005.32	775.189	694.65	716.718	651.822	0.662052	4.44902e-05	0.00129671	0.426706	0.00011171	0.0129699	Cd24a	CD24a antigen [Source:MGI Symbol;Acc:MGI:88323]	10:+:43579169-43584262	ENSMUSG00000047139	10:+:43579169-43584262	12484	Q8CEU3,P24807,Q3THW4
ENSMUSG00000099784	42.8146	43.6836	28.8343	37.116	108.248	70.5186	92.0866	70.9636	89.1367	85.6417	74.3876	94.1187	-1.16428523032456	4.47038e-05	0.00130134	-0.0151824091815768	0.952115	0.999397	Dalir	DNMT1 associated long intergenic non-coding RNA [Source:MGI Symbol;Acc:MGI:5579231]	1:+:42750712-42752881	ENSMUSG00000099784	1:+:42750712-42752881	104940697	-
ENSMUSG00000050299	2142.34	478.158	801.091	2119.09	416.252	633.645	387.915	395.758	460.706	369.755	419.168	416.025	1.73438	4.52041e-05	0.00131429	0.137871	0.449091	0.9947	Gm9843	predicted gene 9843 [Source:MGI Symbol;Acc:MGI:3708621]	16:-:76403209-76403712	ENSMUSG00000050299	16:-:76403209-76403712	100039316	Q642K5
MSTRG.39773	29.4351	47.2255	38.8636	30.1568	107.132	57.2324	88.6333	58.2265	89.1367	103.314	68.4838	87.6105	-1.27158879608683	4.52858e-05	0.00131506	-0.166519000439825	0.585474	0.99868	-	-	6:+:112609084-112614600	-	-	-	-
MSTRG.23725	419.048	335.301	530.3	194.859	215.379	351.571	256.691	253.831	118.181	190.315	140.51	139.676	1.33284	4.55344e-05	0.00132066	0.878873	5.58649e-05	0.00773195	Casp7	caspase 7 [Source:MGI Symbol;Acc:MGI:109383]	19:+:56394204-56442344	ENSMUSG00000025076	19:+:56397129-56442344	12369	Q8C4M5,P97864,Q4FJQ4
MSTRG.15130	2163.21	1245.57	1938.16	3210.54	855.938	1213.12	2161.73	1160.89	962.476	808.839	1138.25	910.148	1.16379	4.59367e-05	0.00132925	0.497036	0.0488566	0.588285	-	-	14:.:104715771-104716085	-	-	-	-
ENSMUSG00000096805	152.527	428.571	1194.74	41.7556	60.2616	610.139	95.5398	44.5797	1.00154	40.7818	3.54227	1.50189	5.30086	4.59805e-05	0.00132925	4.13663	0.00129363	0.0708222	Ighv9-1	immunoglobulin heavy variable 9-1 [Source:MGI Symbol;Acc:MGI:4439911]	12:-:114093928-114094358	ENSMUSG00000096805	12:-:114093928-114094358	195180	A0A075B5S1
ENSMUSG00000020372	20749	7757.96	12336.1	16601.3	6183.51	8351.85	6557.72	6831.61	6533.02	6083.28	7149.47	5760.27	1.17033	4.59981e-05	0.00132925	0.129848	0.282515	0.958388	Gnb2l1	guanine nucleotide binding protein (G protein), beta polypeptide 2 like 1 [Source:MGI Symbol;Acc:MGI:101849]	11:+:48800332-48806434	ENSMUSG00000020372	11:+:48800332-48806434	14694	P68040
ENSMUSG00000038521	410.485	116.883	453.826	124.107	107.132	409.825	125.468	117.363	66.1013	70.6884	73.2068	14.5183	2.31149	4.61144e-05	0.00133099	1.77109	0.00102842	0.0611984	C1s1	complement component 1, s subcomponent 1 [Source:MGI Symbol;Acc:MGI:1355312]	6:-:124530345-124542359	ENSMUSG00000038521	6:-:124530345-124542359	50908	E0CZE7,E9Q6C2,E0CYK5
ENSMUSG00000022090	2245.63	1066.12	1345.18	2052.98	849.242	818.628	691.8	678.703	671.029	844.183	893.832	737.931	1.09361	4.61913e-05	0.00133159	-0.0488548770557492	0.719328	0.999397	Pdlim2	PDZ and LIM domain 2 [Source:MGI Symbol;Acc:MGI:2384850]	14:-:70164218-70177681	ENSMUSG00000022090	14:-:70164218-70177681	213019	Q3UUU5,F7C957,E9Q996
ENSMUSG00000041741	340.376	345.927	244.465	289.969	648.37	483.41	672.232	625.025	543.834	674.259	480.567	493.122	-0.839995343325773	4.62543e-05	0.00133179	0.150666	0.363156	0.980797	Pde3a	phosphodiesterase 3A, cGMP inhibited [Source:MGI Symbol;Acc:MGI:1860764]	6:+:141249269-141507448	ENSMUSG00000041741	6:+:141249269-141507448	54611	Q8BRU7,Q9Z0X4,B2RR84
ENSMUSG00000044080	6802.71	2120.42	3867.55	5878.25	1604.74	2290.32	1606.91	1687.66	1837.82	1806.63	2146.61	1558.47	1.34534	4.66105e-05	0.00134042	-0.0306925846727494	0.840489	0.999397	S100a1	S100 calcium binding protein A1 [Source:MGI Symbol;Acc:MGI:1338917]	3:-:90511034-90514392	ENSMUSG00000044080	3:-:90511034-90514392	20193	Q9D3M4,D3YUT6,Q91V77
ENSMUSG00000050957	63.1516	18.8902	52.6539	15.0784	6.69574	26.5722	16.1152	19.1056	8.01228	4.07818	3.54227	6.00758	2.77673	4.69226e-05	0.00134776	1.63687	0.00744521	0.217065	Insl6	insulin-like 6 [Source:MGI Symbol;Acc:MGI:1351595]	19:-:29321344-29325356	ENSMUSG00000050957	19:-:29321344-29325356	27356	Q9QY05,Q545M1
MSTRG.41113	22.4777	41.3223	16.2976	20.8778	72.5371	65.4085	37.9857	78.2419	80.1228	72.0478	67.303	65.5827	-1.50144073773835	4.7955e-05	0.00137575	-0.159214294295281	0.600709	0.999397	-	-	7:+:18925412-18925884	-	-	-	-
ENSMUSG00000025232	7230.32	3303.42	8662.82	4146.56	2047.78	4146.29	2246.91	2513.75	2249.45	2238.92	3082.95	1862.85	1.30732	4.87816e-05	0.00139778	0.216103	0.351692	0.980548	Hexa	hexosaminidase A [Source:MGI Symbol;Acc:MGI:96073]	9:+:59539667-59565105	ENSMUSG00000025232	9:+:59539667-59565105	15211	Q3UCP6,P29416
ENSMUSG00000093896	134.866	149.941	683.247	27.837	43.5223	556.994	46.0433	8.18811	1.00154	6.79696	27.1574	1.50189	4.79143	4.88953e-05	0.00139935	4.18206	0.00201841	0.0959952	Ighv1-76	immunoglobulin heavy variable 1-76 [Source:MGI Symbol;Acc:MGI:4439737]	12:-:115847881-115848331	ENSMUSG00000093896	12:-:115847881-115848331	100775174	A0A0B4J1N0
ENSMUSG00000068105	58.8701	67.2963	125.366	31.3167	12.2755	120.597	21.8706	28.2035	13.02	13.5939	24.7959	17.5221	2.03236	4.91909e-05	0.00140522	1.40972	0.0362296	0.515406	Tnfrsf13c	tumor necrosis factor receptor superfamily, member 13c [Source:MGI Symbol;Acc:MGI:1919299]	15:-:82221744-82224339	ENSMUSG00000068105	15:-:82221744-82224339	72049	Q8R4W8,Q3U106
ENSMUSG00000076671	61.546	301.062	90.2638	20.8778	3.34787	44.9684	17.2662	136.468	7.01075	0	0	0	6.08338	4.92187e-05	0.00140522	4.85363	0.00310544	0.126875	Ighv13-2	immunoglobulin heavy variable 13-2 [Source:MGI Symbol;Acc:MGI:3705861]	12:-:114357759-114358218	ENSMUSG00000076671	12:-:114357759-114358218	629842	A0A087WPN7
ENSMUSG00000076472	19.2666	9.44509	17.5513	3.47963	3.34787	5.11004	0	3.63916	0	0	0	0	6.16468	4.92833e-05	NA	4.12731	0.0109833	NA	Trbv15	T cell receptor beta, variable 15 [Source:MGI Symbol;Acc:MGI:98586]	6:+:41141188-41141658	ENSMUSG00000076472	6:+:41141188-41141658	100124679	A0A0A6YYE3
ENSMUSG00000025534	2090.42	1175.91	2828.27	1353.58	950.794	1363.36	885.182	973.475	817.253	844.183	929.254	671.847	1.19165	4.93485e-05	0.00140712	0.357361	0.033304	0.49756	Gusb	glucuronidase, beta [Source:MGI Symbol;Acc:MGI:95872]	5:-:129989011-130003049	ENSMUSG00000025534	5:-:129989011-130003049	110006	Q8VEM0,P12265,D3YY48,Q99KJ6
MSTRG.15858	1055.92	3391.97	2442.14	1220.19	3005.27	5328.75	4839.15	5498.77	5459.37	5307.07	5331.11	5436.86	-1.40934827074344	4.94071e-05	0.00140712	-0.205670672682793	0.239712	0.937066	Rims2	regulating synaptic membrane exocytosis 2 [Source:MGI Symbol;Acc:MGI:2152972]	15:+:39197713-39687341	ENSMUSG00000037386	15:+:39198332-39681940	116838	Q6ZQ55,Q9EQZ7,D9HP81
MSTRG.4929	1098.2	449.823	1167.16	568.339	323.627	643.865	254.389	430.331	313.481	255.566	419.168	208.763	1.45817	4.94629e-05	0.00140712	0.468113	0.122679	0.820836	Gadd45b	growth arrest and DNA-damage-inducible 45 beta [Source:MGI Symbol;Acc:MGI:107776]	10:+:80928977-80932204	ENSMUSG00000015312	10:+:80930091-80932204	17873	P22339
ENSMUSG00000029552	297.562	184.179	297.118	158.903	103.784	292.294	110.504	108.265	83.1274	107.392	125.16	87.6105	1.22546	5.03697e-05	0.0014312	0.612646	0.0964243	0.764689	Tes	testis derived transcript [Source:MGI Symbol;Acc:MGI:105081]	6:+:17065149-17105828	ENSMUSG00000029552	6:+:17065149-17105828	21753	D6RH72,Q3ULB1,Q921W7
ENSMUSG00000083716	526.085	102.715	173.006	346.803	70.3052	102.201	72.5182	110.085	80.1228	95.1575	63.7608	75.5954	1.87301	5.12132e-05	0.00145343	0.184598	0.441557	0.9947	Gm13436	predicted gene 13436 [Source:MGI Symbol;Acc:MGI:3651005]	2:-:36807826-36808392	ENSMUSG00000083716	2:-:36807826-36808392	624088	-
MSTRG.12574	879.841	240.85	636.861	419.875	159.582	277.986	231.368	206.522	218.335	138.658	225.524	163.206	1.54788	5.13019e-05	0.00145421	0.232321	0.312308	0.969655	Mir692-3|Gm10116	microRNA 692-3 [Source:MGI Symbol;Acc:MGI:3719623]|predicted pseudogene 10116 [Source:MGI Symbol;Acc:MGI:3779109]	13:+:74406396-74407317	ENSMUSG00000076033|ENSMUSG00000062382	13:+:74407065-74407173|13:+:74406396-74407317	100124641|634386	-|Q9CPX4
ENSMUSG00000050663	403.528	510.035	310.909	368.841	878.257	578.457	763.167	669.605	832.276	792.526	597.462	701.385	-0.875088405309236	5.14727e-05	0.00145731	-0.0172788566579914	0.919121	0.999397	Trhde	TRH-degrading enzyme [Source:MGI Symbol;Acc:MGI:2384311]	10:-:114398823-114802307	ENSMUSG00000050663	10:-:114398823-114802307	237553	Q8BZN0,Q8K093
ENSMUSG00000023982	107.572	22.4321	60.1759	68.4327	11.1596	58.2545	9.20866	11.8273	22.0338	9.51575	10.6268	6.00758	2.44693	5.16377e-05	0.00146024	0.921849	0.194626	0.907581	Guca1a	guanylate cyclase activator 1a (retina) [Source:MGI Symbol;Acc:MGI:102770]	17:-:47394560-47400584	ENSMUSG00000023982	17:-:47394560-47400584	14913	P43081
MSTRG.2974	48.1665	11.8064	124.113	10.4389	13.3915	48.0344	18.4173	17.286	3.00461	6.79696	2.36151	0	4.10606	5.23636e-05	0.00147901	3.16084	0.000149896	0.0161259	-	-	1:.:171631029-171631833	-	-	-	-
ENSMUSG00000097534	113.994	67.2963	72.7125	61.4735	36.8265	53.1444	26.4749	28.2035	19.0292	8.15636	37.7842	10.5133	2.08507	5.2906e-05	0.00149255	0.95517	0.0648767	0.664299	Gm16675	predicted gene, 16675 [Source:MGI Symbol;Acc:MGI:4439599]	8:-:46668808-46739515	ENSMUSG00000097534	8:-:46668808-46739515	100503498	-
MSTRG.37082	282.577	85.0058	221.899	216.897	88.1605	151.257	112.806	163.762	70.1075	80.2042	72.0261	69.0871	1.4743	5.31376e-05	0.00149731	0.832724	0.000850234	0.0528948	Abhd11os	abhydrolase domain containing 11, opposite strand [Source:MGI Symbol;Acc:MGI:1917062]	5:-:135012069-135015055	ENSMUSG00000085042	5:-:135012114-135013253	69812	-
ENSMUSG00000074604	90.4459	33.0578	42.6246	25.5173	17.8553	20.4402	13.813	14.5566	9.01382	4.07818	11.8076	11.0139	2.40466	5.37329e-05	0.00151199	0.85241	0.0766776	0.702503	Mgst2	microsomal glutathione S-transferase 2 [Source:MGI Symbol;Acc:MGI:2448481]	3:+:51660360-51682677	ENSMUSG00000074604	3:+:51660360-51682677	211666	A0A0A6YWX7,E0CZ62,A2RST1
ENSMUSG00000028167	520.733	223.14	315.923	395.518	165.161	200.314	151.943	191.966	174.267	161.768	170.029	147.686	1.15972	5.37858e-05	0.00151199	0.125586	0.440538	0.9947	Bdh2	3-hydroxybutyrate dehydrogenase, type 2 [Source:MGI Symbol;Acc:MGI:1917022]	3:+:135281221-135304426	ENSMUSG00000028167	3:+:135281221-135304426	69772	G3UWD3,Q8JZV9,F6UPJ1
ENSMUSG00000022283	20182.3	12188.9	21252.1	14149.3	9403.04	14527.8	9146.5	10467.1	9274.22	8674.28	10328.1	7817.36	0.909056	5.53532e-05	0.00155421	0.270897	0.0959691	0.764283	Pabpc1	poly(A) binding protein, cytoplasmic 1 [Source:MGI Symbol;Acc:MGI:1349722]	15:-:36595661-36608973	ENSMUSG00000022283	15:-:36595661-36608973	18458	Q8BN32,P29341,F6ZAX1
ENSMUSG00000026979	260.634	323.494	537.822	42.9154	50.218	304.558	64.4606	70.9636	70.1075	36.7036	81.4721	24.5309	2.45688	5.55534e-05	0.00155799	1.20994	0.0362427	0.515406	Psd4	pleckstrin and Sec7 domain containing 4 [Source:MGI Symbol;Acc:MGI:2674093]	2:+:24367580-24414954	ENSMUSG00000026979	2:+:24367580-24414954	215632	A0A0A6YXA6,A0A0A6YXQ2,Q8BLR5
ENSMUSG00000027399	213.538	121.606	263.269	81.1914	45.7542	179.873	56.403	130.1	58.0891	59.8133	61.3993	32.541	1.69404	5.56347e-05	0.00155843	0.972204	0.0307447	0.477797	Il1a	interleukin 1 alpha [Source:MGI Symbol;Acc:MGI:96542]	2:-:129299610-129309972	ENSMUSG00000027399	2:-:129299610-129309972	16175	Q62161,P01582,Q3U0Y6
MSTRG.48029	17176.7	7920.89	14479.8	11617.3	6339.75	7732.51	2795.98	5465.11	4093.28	4978.1	7728.04	6089.18	1.16143	5.58604e-05	0.00156291	-0.0354000991009874	0.898892	0.999397	Cryab	crystallin, alpha B [Source:MGI Symbol;Acc:MGI:88516]	9:+:50751369-50756633	ENSMUSG00000032060	9:+:50752758-50756633	12955	P23927,Q52L78
ENSMUSG00000024235	135.401	75.5608	196.825	63.7932	79.2329	99.1348	77.1225	78.2419	37.0568	40.7818	41.3264	27.5347	1.69618	5.65859e-05	0.00158134	1.21461	3.76733e-06	0.00103124	Map3k8	mitogen-activated protein kinase kinase kinase 8 [Source:MGI Symbol;Acc:MGI:1346878]	18:-:4331327-4353015	ENSMUSG00000024235	18:-:4331327-4353015	26410	Q3U086,Q07174,G3UWY2
MSTRG.39656	891.08	210.153	368.577	831.631	190.828	277.986	181.871	196.515	173.266	180.799	185.379	187.737	1.66348	5.67537e-05	0.00158417	0.220401	0.21065	0.922305	-	-	6:+:99877608-99878039	-	-	-	-
ENSMUSG00000025574	74.3904	59.0318	75.2199	47.5549	49.1021	54.1664	37.9857	42.7601	11.0169	28.5472	17.7113	25.0316	1.63941	5.6954e-05	0.00158789	1.1579	0.00211297	0.0982232	Tk1	thymidine kinase 1 [Source:MGI Symbol;Acc:MGI:98763]	11:-:117815526-117826092	ENSMUSG00000025574	11:-:117815526-117826092	21877	P04184
ENSMUSG00000050212	367.136	102.715	213.123	289.969	92.6243	165.565	98.9931	105.536	41.063	99.2357	92.0989	64.5815	1.72113	5.73453e-05	0.00159693	0.651497	0.0437378	0.561706	Eva1b	eva-1 homolog B (C. elegans) [Source:MGI Symbol;Acc:MGI:1922063]	4:+:126147744-126149875	ENSMUSG00000050212	4:+:126147744-126149875	230752	Q8K2Y3
ENSMUSG00000039461	1260.89	1197.17	1297.54	1555.39	997.665	1121.14	1045.18	838.826	808.239	917.59	865.494	886.618	0.610563	5.76506e-05	0.00160355	0.202377	0.0827536	0.720905	Tcta	T cell leukemia translocation altered gene [Source:MGI Symbol;Acc:MGI:1918829]	9:-:108302958-108306160	ENSMUSG00000039461	9:-:108302958-108306160	102791	A0A0A6YWL1,Q8VEA7
ENSMUSG00000102717	81.3478	20.0708	40.1173	18.558	8.92765	25.5502	9.20866	8.18811	5.00768	4.07818	8.26529	7.00884	2.71693	5.82829e-05	0.00161924	1.07341	0.0845026	0.728669	Gm37759	predicted gene, 37759 [Source:MGI Symbol;Acc:MGI:5610987]	1:-:136116577-136119822	ENSMUSG00000102717	1:-:136116577-136119822	-	-
ENSMUSG00000021127	3382.36	2086.19	3381.13	2574.93	1813.43	2580.57	1779.57	2070.68	1576.42	1424.64	1869.14	1324.67	0.883688	5.87456e-05	0.00162961	0.413311	0.00937229	0.251988	Zfp36l1	zinc finger protein 36, C3H type-like 1 [Source:MGI Symbol;Acc:MGI:107946]	12:-:80107760-80113013	ENSMUSG00000021127	12:-:80107760-80113013	12192	Q91YI7,P23950,Q543H2
ENSMUSG00000025351	13883.2	5290.43	12895.2	8928.73	4158.05	6448.87	3949.36	4727.27	4197.44	4056.43	5638.11	3396.28	1.24595	5.88147e-05	0.00162961	0.157975	0.414303	0.991575	Cd63	CD63 antigen [Source:MGI Symbol;Acc:MGI:99529]	10:+:128908919-128912816	ENSMUSG00000025351	10:+:128908919-128912816	12512	Q8BT06,P41731,Q549D0
MSTRG.40780	1829.26	1191.26	2282.92	824.672	814.648	1242.76	948.492	930.715	791.213	557.351	650.596	472.095	1.31092	5.8862e-05	0.00162961	0.673446	0.000435885	0.0333157	9430041J12Rik|Lair1	RIKEN cDNA 9430041J12 gene [Source:MGI Symbol;Acc:MGI:1924573]|leukocyte-associated Ig-like receptor 1 [Source:MGI Symbol;Acc:MGI:105492]	7:-:4003402-4121715	ENSMUSG00000086155|ENSMUSG00000055541	7:-:4074125-4120728|7:-:4003402-4063204	77323|52855	Q9CRL1|D3Z3W6,D6RGS7,G8JL64
ENSMUSG00000036944	95.2626	79.1027	194.318	51.0346	58.0297	107.311	57.5541	49.1286	34.0522	29.9066	33.0611	18.0227	1.87876	5.91703e-05	0.00163624	1.2637	0.000761661	0.0497726	Tmem71	transmembrane protein 71 [Source:MGI Symbol;Acc:MGI:2146049]	15:-:66526212-66561046	ENSMUSG00000036944	15:-:66526212-66561046	213068	A0A0R4J0I5,Q149F5
ENSMUSG00000067599	8.02774	4.72255	41.3709	3.47963	0	19.4182	2.30216	10.0077	0	0	0	0	6.36132	5.99969e-05	0.00165717	5.51386	0.00121482	0.0681739	Klra7	killer cell lectin-like receptor, subfamily A, member 7 [Source:MGI Symbol;Acc:MGI:101901]	6:-:130218605-130233322	ENSMUSG00000067599	6:-:130218605-130233322	100862438,16638	A0A0F6Q8J3,F8WJ94
ENSMUSG00000030104	3135.1	2172.37	4553.31	1517.12	1393.83	2573.42	1200.58	1473.86	1191.83	1182.67	1261.05	1135.93	1.25384	6.0295e-05	0.00166347	0.477504	0.0279346	0.456061	Edem1	ER degradation enhancer, mannosidase alpha-like 1 [Source:MGI Symbol;Acc:MGI:2180139]	6:+:108828641-108859356	ENSMUSG00000030104	6:+:108828641-108859356	192193	Q3U9S2,Q925U4
ENSMUSG00000031264	304.519	239.669	482.661	132.226	104.9	301.492	79.4247	107.355	84.129	72.0478	123.979	29.5373	1.91236	6.04645e-05	0.00166508	0.946324	0.0527578	0.61077	Btk	Bruton agammaglobulinemia tyrosine kinase [Source:MGI Symbol;Acc:MGI:88216]	X:-:134542336-134583570	ENSMUSG00000031264	X:-:134542336-134583570	12229	Q7TMU1,P35991,A2BDW0
ENSMUSG00000049401	3077.84	1672.96	2335.58	2265.24	1266.61	2103.29	1349.07	1515.71	1138.75	1196.27	1519.63	1150.45	0.902842	6.04937e-05	0.00166508	0.317746	0.0770408	0.703476	Ogfr	opioid growth factor receptor [Source:MGI Symbol;Acc:MGI:1919325]	2:+:180589245-180595836	ENSMUSG00000049401	2:+:180589245-180595836	72075	Q80UU6,Q99PG2
ENSMUSG00000076550	52.4479	8.26446	842.462	6.95926	14.5074	29.6382	5.75541	3.63916	0	4.07818	0	0	7.93136	6.08356e-05	0.00167256	4.1542	8.99908e-05	0.0109753	Igkv4-63	immunoglobulin kappa variable 4-63 [Source:MGI Symbol;Acc:MGI:3645235]	6:-:69377944-69378472	ENSMUSG00000076550	6:-:69377944-69378472	628571	A0A075B5M1
ENSMUSG00000020297	4285.21	5698.93	3571.69	4386.65	7663.27	6767.74	7006.64	7042.68	7950.19	8021.78	6416.22	8233.39	-0.771267019526242	6.17129e-05	0.00169472	-0.104850319583474	0.304117	0.967785	Nsg2	neuron specific gene family member 2 [Source:MGI Symbol;Acc:MGI:1202070]	11:+:32000463-32059202	ENSMUSG00000020297	11:+:32000463-32059202	18197	Q5SS03,Q5SS04,P47759
ENSMUSG00000020388	1677.26	661.157	1078.15	1128.56	489.905	842.135	507.627	584.995	513.788	466.272	628.162	415.524	1.16942	6.29159e-05	0.00172576	0.263106	0.204471	0.916383	Pdlim4	PDZ and LIM domain 4 [Source:MGI Symbol;Acc:MGI:1353470]	11:-:54054928-54069014	ENSMUSG00000020388	11:-:54054928-54069014	30794	A8Y5C3,P70271,Q5SWV3
ENSMUSG00000022947	407.274	165.289	282.074	302.728	159.582	137.971	139.281	122.822	132.203	131.861	126.341	121.153	1.18315	6.33005e-05	0.0017325	0.131132	0.426543	0.994261	Cbr3	carbonyl reductase 3 [Source:MGI Symbol;Acc:MGI:1309992]	16:+:93683215-93690990	ENSMUSG00000022947	16:+:93683215-93690990	109857	Q8K354
MSTRG.8362	197.483	109.799	200.586	48.7148	56.9137	228.93	25.3238	111.904	43.066	44.86	31.8804	42.053	1.78417	6.33764e-05	0.0017325	1.38733	0.0115759	0.285185	Gm23451|Top2a	predicted gene, 23451 [Source:MGI Symbol;Acc:MGI:5453228]|topoisomerase (DNA) II alpha [Source:MGI Symbol;Acc:MGI:98790]	11:-:98992943-99024189	ENSMUSG00000065262|ENSMUSG00000020914	11:-:99017031-99017152|11:-:98992943-99024189	-|21973	-|Q8CCE5,Q01320
MSTRG.41716	268.127	336.481	309.655	259.812	507.76	411.869	407.483	431.24	460.706	466.272	514.809	442.558	-0.684049682041389	6.33806e-05	0.0017325	-0.0979481676678103	0.438804	0.9947	Tshz3|Gm38285	teashirt zinc finger family member 3 [Source:MGI Symbol;Acc:MGI:2442819]|predicted gene, 38285 [Source:MGI Symbol;Acc:MGI:5611513]	7:+:36695438-36773553	ENSMUSG00000021217|ENSMUSG00000104330	7:+:36698118-36773553|7:+:36695438-36696359	243931|-	A0A0R4J017,Q8CGV9|-
ENSMUSG00000030187	150.922	22.4321	169.245	18.558	8.92765	88.9147	25.3238	21.835	8.01228	4.07818	22.4343	3.50442	3.27149	6.34623e-05	0.00173274	1.95725	0.0106706	0.271572	Klra2	killer cell lectin-like receptor, subfamily A, member 2 [Source:MGI Symbol;Acc:MGI:101906]	6:-:131219223-131247362	ENSMUSG00000030187	6:-:131219223-131247362	16633	Q6P263,Q9D3R1,E9Q433
MSTRG.50009	45.4906	15.3483	70.2052	9.27901	3.34787	30.6602	3.45325	7.27832	0	5.43757	2.36151	0	4.35987	6.41509e-05	0.00174953	2.69152	0.0217842	0.402004	-	-	GL456212.1:-:149719-150042	-	-	-	-
ENSMUSG00000076674	255.817	66.1157	170.498	9.27901	23.4351	87.8927	23.0216	17.286	5.00768	9.51575	25.9766	1.00126	3.6287	6.43966e-05	0.00175351	1.91083	0.0159136	0.33739	Ighv3-8	immunoglobulin heavy variable V3-8 [Source:MGI Symbol;Acc:MGI:3645298]	12:-:114322327-114322801	ENSMUSG00000076674	12:-:114322327-114322801	780831	A0A075B5T0
ENSMUSG00000023224	4022.44	858.323	3516.53	941.82	549.05	3193.78	658.419	1128.14	326.501	708.244	781.66	166.71	2.23715	6.44445e-05	0.00175351	1.48027	0.0393818	0.536028	Serping1	serine (or cysteine) peptidase inhibitor, clade G, member 1 [Source:MGI Symbol;Acc:MGI:894696]	2:-:84765387-84775444	ENSMUSG00000023224	2:-:84765387-84775444	12258	A2ATR8,P97290
ENSMUSG00000002603	1181.15	691.853	1671.13	613.575	446.382	949.445	378.706	486.737	404.62	375.192	520.713	255.823	1.41941	6.52507e-05	0.00177342	0.541625	0.0743508	0.69414	Tgfb1	transforming growth factor, beta 1 [Source:MGI Symbol;Acc:MGI:98725]	7:+:25687002-25705077	ENSMUSG00000002603	7:+:25687002-25705077	21803	E9Q6I6,P04202
ENSMUSG00000047842	4650.74	6004.72	4495.64	3694.21	7527.12	6930.24	6508.22	8309.11	7983.24	7773.01	7950.02	7454.4	-0.725507995988135	6.55616e-05	0.0017783	-0.0897852247100693	0.341662	0.977937	Diras2	DIRAS family, GTP-binding RAS-like 2 [Source:MGI Symbol;Acc:MGI:1915453]	13:-:52504375-52530836	ENSMUSG00000047842	13:-:52504375-52530836	68203	Q5PR73,Q3UWU7
MSTRG.40150	1229.85	683.589	1254.92	525.424	386.121	1213.12	452.375	565.889	427.656	320.817	441.602	381.481	1.2334	6.55801e-05	0.0017783	0.736093	0.0219602	0.404076	Tapbpl	TAP binding protein-like [Source:MGI Symbol;Acc:MGI:2384853]	6:-:125223933-125231983	ENSMUSG00000038213	6:-:125223933-125231860	213233	Q8VD31
ENSMUSG00000108325	73.3201	96.8122	87.7565	105.549	178.553	134.905	191.08	162.852	201.309	222.94	128.702	200.253	-1.05919522337048	6.62692e-05	0.00179494	-0.176697004383687	0.439266	0.9947	RP23-154P9.3	-	7:+:55275936-55278158	ENSMUSG00000108325	7:+:55275936-55278158	-	-
ENSMUSG00000020377	357.502	135.773	308.401	365.361	110.48	120.597	172.662	105.536	130.2	115.548	121.618	99.125	1.32704	6.63812e-05	0.00179592	0.129129	0.558421	0.997942	Ltc4s	leukotriene C4 synthase [Source:MGI Symbol;Acc:MGI:107498]	11:-:50236469-50238616	ENSMUSG00000020377	11:-:50236469-50238616	17001	Q8K355,Q5SVR6,Q60860
ENSMUSG00000081051	5101.36	1558.44	2542.43	4328.66	1363.7	1700.62	1492.95	1433.83	1392.13	1196.27	1441.7	1309.15	1.34186	6.65476e-05	0.00179769	0.165972	0.119775	0.81132	Gm15427	predicted pseudogene 15427 [Source:MGI Symbol;Acc:MGI:3642341]	1:+:95498621-95499151	ENSMUSG00000081051	1:+:95498621-95499151	100041686	-
ENSMUSG00000096490	636.868	262.101	4110.77	200.659	46.8701	1516.66	174.964	39.121	8.01228	67.9696	8.26529	0	5.96001	6.65981e-05	0.00179769	4.40759	NA	NA	Igkv10-94	immunoglobulin kappa variable 10-94 [Source:MGI Symbol;Acc:MGI:3646140]	6:-:68704508-68704978	ENSMUSG00000096490	6:-:68704508-68704978	667550	A0A075B5L1
ENSMUSG00000043664	154.668	46.0448	150.44	24.3574	16.7393	75.6286	11.5108	33.6622	12.0184	9.51575	28.3381	4.00505	2.82931	6.69172e-05	0.00180426	1.38163	0.0481627	0.584051	Tmem221	transmembrane protein 221 [Source:MGI Symbol;Acc:MGI:3525074]	8:-:71554303-71558871	ENSMUSG00000043664	8:-:71554303-71558871	434325	Q8K071
ENSMUSG00000032556	1205.77	514.758	1159.64	615.894	407.324	621.381	239.425	350.269	260.399	399.661	409.722	366.963	1.28437	6.7125e-05	0.00180781	0.172964	0.528122	0.996211	Bfsp2	beaded filament structural protein 2, phakinin [Source:MGI Symbol;Acc:MGI:1333828]	9:-:103424920-103480420	ENSMUSG00000032556	9:-:103424920-103480420	107993	Q3UYB8,Q6NVD9
ENSMUSG00000108443	2462.91	527.745	844.97	2361.51	410.672	729.714	399.426	413.954	446.685	386.068	558.497	457.077	1.74585	6.73723e-05	0.00181241	0.0801171	0.716147	0.999397	RP23-181P23.2	-	7:-:56012948-56017479	ENSMUSG00000108443	7:-:56012948-56017479	-	-
MSTRG.35798	31.0406	40.1417	35.1026	23.1975	122.755	69.4965	96.6909	96.4377	110.169	138.658	48.411	86.6092	-1.56733058373911	6.77588e-05	0.00182075	0.00858673	0.980854	0.999397	-	-	5:.:89585521-89591613	-	-	-	-
ENSMUSG00000039263	1261.43	762.691	1026.75	1026.49	621.587	865.641	661.872	640.492	617.947	630.758	577.389	537.678	0.789058	6.86217e-05	0.00184185	0.241316	0.0849813	0.730576	Npepl1	aminopeptidase-like 1 [Source:MGI Symbol;Acc:MGI:2448523]	2:+:174110349-174123070	ENSMUSG00000039263	2:+:174110349-174123070	228961	Q3UD03,F6T2H5,Q6NSR8
ENSMUSG00000036553	184.638	155.844	233.182	75.392	85.9286	145.125	127.77	95.5279	60.0921	61.1727	59.0378	61.5777	1.4245	6.87418e-05	0.00184299	0.907783	0.000201526	0.0202645	Sh3tc1	SH3 domain and tetratricopeptide repeats 1 [Source:MGI Symbol;Acc:MGI:2678949]	5:-:35697180-35739987	ENSMUSG00000036553	5:-:35697180-35739987	231147	F6QD49,F6UWL1,G3X9F6,F6U4F1
MSTRG.11442	88.3052	21.2515	76.4735	30.1568	0	56.2104	2.30216	9.0979	0	0	9.44604	0	4.60395	6.95854e-05	0.00186351	2.86341	0.18931	0.900296	Tcrg-C2	T-cell receptor gamma, constant 2 [Source:MGI Symbol;Acc:MGI:98626]	13:-:19304649-19311304	ENSMUSG00000076752	13:-:19304649-19307551	107574	A0A075B5Z2
MSTRG.9064	177.146	166.47	155.454	71.9123	91.5084	126.729	81.7268	95.5279	40.0614	57.0945	60.2185	59.5751	1.3984	6.96991e-05	0.00186445	0.865747	0.000696598	0.0467613	-	-	11:-:118389970-118392697	-	-	-	-
ENSMUSG00000060131	82.4182	51.948	81.4882	13.9185	15.6234	100.157	12.6619	27.2937	5.00768	9.51575	9.44604	0	3.33696	6.98458e-05	0.00186627	2.76224	0.00274872	0.117975	Atp8b4	ATPase, class I, type 8B, member 4 [Source:MGI Symbol;Acc:MGI:1859664]	2:-:126320973-126500674	ENSMUSG00000060131	2:-:126320973-126500674	241633	A2ANX2,A2ANX3,F2Z411
ENSMUSG00000022385	106.501	62.5738	150.44	28.9969	68.0733	77.6726	42.59	57.3167	28.043	17.6721	22.4343	12.0152	2.13375	6.99371e-05	0.00186661	1.64308	1.31612e-05	0.00257512	Gtse1	G two S phase expressed protein 1 [Source:MGI Symbol;Acc:MGI:1352755]	15:+:85859707-85876572	ENSMUSG00000022385	15:+:85859707-85876572	29870	Q8R080,Q542Q3
ENSMUSG00000029810	3697.58	1662.34	3559.15	2637.56	997.665	1580.02	1385.9	1570.3	1351.07	1178.59	1695.56	1054.83	1.13075	7.01724e-05	0.00187079	0.0689426	0.717705	0.999397	Tmem176b	transmembrane protein 176B [Source:MGI Symbol;Acc:MGI:1916348]	6:-:48833818-48841496	ENSMUSG00000029810	6:-:48833818-48841496	65963	A0A0N4SUY1,Q9R1Q6
ENSMUSG00000047671	81.883	57.8512	86.5028	63.7932	23.4351	50.0784	35.6835	43.6699	34.0522	23.1097	20.0728	31.5398	1.39967	7.06249e-05	0.00188074	0.477868	0.198555	0.909412	Tctex1d4	Tctex1 domain containing 4 [Source:MGI Symbol;Acc:MGI:3045358]	4:+:117126794-117128738	ENSMUSG00000047671	4:+:117126794-117128738	242646	A0A0A0MQL6,Q8CDY7
ENSMUSG00000086583	6452.7	2354.19	3246.99	6154.3	1643.8	2237.18	1967.2	1906.92	1996.06	1794.4	2067.5	1698.14	1.26921	7.14115e-05	0.00189956	0.038333	0.751104	0.999397	Gm15500	predicted pseudogene 15500 [Source:MGI Symbol;Acc:MGI:3782947]	7:-:114705217-114706235	ENSMUSG00000086583	7:-:114705217-114706235	100043295	-
ENSMUSG00000045813	8.02774	8.26446	7.52199	6.95926	30.1308	49.0564	21.8706	38.2112	27.0415	47.5787	22.4343	26.5335	-1.9876512987279	7.19138e-05	0.00191078	0.189309	0.670199	0.999397	Gm9801	predicted gene 9801 [Source:MGI Symbol;Acc:MGI:3647139]	7:-:62094506-62209479	ENSMUSG00000045813	7:-:62094506-62209479	330552	Q8C374
ENSMUSG00000044827	312.547	192.444	655.666	71.9123	111.596	291.272	85.1801	100.987	78.1198	66.6102	85.0144	30.0379	2.25197	7.27783e-05	0.00193159	1.19159	0.00721627	0.213421	Tlr1	toll-like receptor 1 [Source:MGI Symbol;Acc:MGI:1341295]	5:-:64924679-64933563	ENSMUSG00000044827	5:-:64924679-64933563	21897	Q6A0E8,Q9EPQ1,B9EJ46
ENSMUSG00000047407	392.289	218.418	580.447	146.144	103.784	265.722	111.655	103.716	87.1336	87.0011	148.775	46.0581	1.86429	7.39865e-05	0.00196147	0.673334	0.102297	0.774083	Tgif1	TGFB-induced factor homeobox 1 [Source:MGI Symbol;Acc:MGI:1194497]	17:-:70844205-70853546	ENSMUSG00000047407	17:-:70844205-70853546	21815	G3UWC5,E0CYI0,D3Z0Q5,E0CXJ4,F6TUU5
ENSMUSG00000028519	1434.83	1701.3	950.278	1198.15	2487.47	1783.4	2419.57	2490.09	2612	2406.13	2191.48	2244.33	-0.838598159663544	7.42873e-05	0.00196538	-0.0422143186975663	0.750108	0.999397	Dab1	disabled 1 [Source:MGI Symbol;Acc:MGI:108554]	4:+:103619359-104744844	ENSMUSG00000028519	4:+:103619359-104744844	13131	F6VRL0,F2Z465
MSTRG.19241	542.14	289.256	275.806	1279.34	330.323	203.38	394.821	259.29	135.207	187.596	203.09	151.691	1.81778	7.43364e-05	0.00196538	0.813223	0.000600147	0.0418845	-	-	17:+:21879964-22339197	-	-	-	-
ENSMUSG00000020553	231.199	145.218	268.284	169.342	116.059	158.411	103.597	132.829	74.1136	89.7199	119.256	79.0998	1.17522	7.44638e-05	0.00196538	0.506891	0.0342337	0.502611	Pctp	phosphatidylcholine transfer protein [Source:MGI Symbol;Acc:MGI:107375]	11:-:89982665-90002894	ENSMUSG00000020553	11:-:89982665-90002894	18559	Q5SV41
ENSMUSG00000097515	67.9682	118.064	63.9369	70.7525	191.944	190.093	115.108	171.04	166.255	169.924	154.679	178.725	-1.06907096160036	7.45309e-05	0.00196538	-0.00380712865086742	0.985743	0.999397	1700040D17Rik	RIKEN cDNA 1700040D17 gene [Source:MGI Symbol;Acc:MGI:1923852]	3:-:94409395-94412919	ENSMUSG00000097515	3:-:94409395-94412919	76602	-
ENSMUSG00000023272	1684.76	634.002	1021.74	1263.11	460.89	866.663	432.807	561.34	491.754	468.99	539.605	573.223	1.15117	7.46416e-05	0.00196538	0.162507	0.459183	0.9947	Creld2	cysteine-rich with EGF-like domains 2 [Source:MGI Symbol;Acc:MGI:1923987]	15:+:88819646-88826681	ENSMUSG00000023272	15:+:88819646-88826681	76737	Q9CYA0
ENSMUSG00000039783	146.105	138.135	156.708	97.4296	62.4935	134.905	18.4173	94.6181	49.0752	53.0163	53.134	79.0998	1.18534	7.46437e-05	0.00196538	0.40258	0.414749	0.991575	Kmo	kynurenine 3-monooxygenase (kynurenine 3-hydroxylase) [Source:MGI Symbol;Acc:MGI:2138151]	1:+:175620381-175662116	ENSMUSG00000039783	1:+:175620381-175662116	98256	Q8CH15,Q91WN4,Q3V0K6
MSTRG.39010	161.09	123.967	3122.88	40.5957	92.6243	270.832	65.6117	26.3839	6.00921	33.9848	5.90378	0	6.24591	7.47553e-05	0.00196538	3.33484	0.00674584	0.204707	Igkv6-13|Igkv6-14	immunoglobulin kappa variable 6-13 [Source:MGI Symbol;Acc:MGI:1330829]|immunoglobulin kappa variable 6-14 [Source:MGI Symbol;Acc:MGI:1330830]	6:-:70434952-70458036	ENSMUSG00000076594|ENSMUSG00000096844	6:-:70457501-70458036|6:-:70434952-70435476	667899|667881	A0A075B5N7|-
ENSMUSG00000015745	1834.07	801.652	1263.69	1231.79	599.268	887.103	710.218	665.966	587.901	488.022	741.514	611.271	1.07993	7.4796e-05	0.00196538	0.236566	0.165301	0.878232	Plekho1	pleckstrin homology domain containing, family O member 1 [Source:MGI Symbol;Acc:MGI:1914470]	3:-:95988429-95996001	ENSMUSG00000015745	3:-:95988429-95996001	67220	F6VV25,F6XQM2,D3YVD1,Q9JIY0
ENSMUSG00000038151	189.455	206.611	448.812	76.5519	58.0297	221.776	58.7052	98.2573	60.0921	42.1412	80.2914	16.5208	2.2192	7.50871e-05	0.00197085	1.14556	0.0312198	0.480809	Prdm1	PR domain containing 1, with ZNF domain [Source:MGI Symbol;Acc:MGI:99655]	10:-:44437177-44528501	ENSMUSG00000038151	10:-:44437177-44528501	12142	I7CPP0,Q60636
MSTRG.23829	130.585	265.643	206.855	176.301	521.151	311.712	553.671	363.006	429.659	409.177	354.227	359.453	-1.00025836610683	7.54121e-05	0.0019772	0.171894	0.416633	0.992117	-	-	19:+:60175657-60191966	-	-	-	-
ENSMUSG00000038235	1217.01	904.368	1538.25	702.885	503.296	1015.88	507.627	676.884	491.754	477.147	645.873	419.029	1.10224	7.58104e-05	0.00198545	0.41272	0.0897769	0.747302	F11r	F11 receptor [Source:MGI Symbol;Acc:MGI:1321398]	1:+:171437535-171464603	ENSMUSG00000038235	1:+:171437535-171464603	16456	O88792
MSTRG.49369	18.1962	23.6127	23.8196	30.1568	45.7542	54.1664	75.9714	55.4972	62.0952	95.1575	63.7608	47.56	-1.4914328909087	7.59635e-05	0.00198727	-0.201314839491243	0.544767	0.996211	-	-	9:.:105081038-105083569	-	-	-	-
MSTRG.35925	1951.28	687.131	1712.51	1045.05	469.817	801.254	569.786	527.678	359.551	478.506	753.322	293.871	1.51925	7.82092e-05	0.00204376	0.332324	0.242591	0.938073	Gm42603|Anxa3	predicted gene 42603 [Source:MGI Symbol;Acc:MGI:5662740]|annexin A3 [Source:MGI Symbol;Acc:MGI:1201378]	5:+:96793339-96845966	ENSMUSG00000105356|ENSMUSG00000029484	5:+:96798207-96800352|5:+:96793339-96845966	-|11745	-|A0A0G2JFB3,O35639
ENSMUSG00000024644	4888.36	2652.89	4055.6	4308.94	2157.14	2789.06	2019	2259.01	2231.42	2177.75	2250.52	2297.9	0.828606	8.00929e-05	0.00209069	0.042277	0.711478	0.999397	Cndp2	CNDP dipeptidase 2 (metallopeptidase M20 family) [Source:MGI Symbol;Acc:MGI:1913304]	18:-:84667470-84685633	ENSMUSG00000024644	18:-:84667470-84685633	66054	Q6KAT3,Q9D1A2
MSTRG.8064	1265.17	1445.1	952.785	577.619	687.429	1612.73	633.095	963.467	486.746	493.46	536.063	442.558	1.1155	8.13465e-05	0.00212108	0.993371	0.000228945	0.0222059	Trim25	tripartite motif-containing 25 [Source:MGI Symbol;Acc:MGI:102749]	11:+:88999376-89020296	ENSMUSG00000000275	11:+:88999376-89020293	217069	Q6PIH1,Q5SU71,Q5SU72,Q61510
MSTRG.26361	36.9276	20.0708	26.3269	16.2383	6.69574	34.7483	0	10.9175	3.00461	2.71879	7.08453	4.00505	2.58589	8.24772e-05	0.00214821	1.64605	0.099372	0.768068	-	-	2:.:122155034-122155303	-	-	-	-
ENSMUSG00000028362	134.866	115.702	253.24	47.5549	22.3191	134.905	26.4749	34.572	12.0184	19.0315	49.5917	3.50442	2.73489	8.36094e-05	0.00217531	1.39638	0.0629693	0.659291	Tnfsf8	tumor necrosis factor (ligand) superfamily, member 8 [Source:MGI Symbol;Acc:MGI:88328]	4:-:63831308-63861347	ENSMUSG00000028362	4:-:63831308-63861347	21949	Q3U033,P32972,Q544U1
ENSMUSG00000052681	7326.65	4083.82	6675.76	5640.48	3271.98	4357.84	3226.48	3771.99	3523.4	3076.31	3394.67	3415.31	0.823349	8.41848e-05	0.00218788	0.125404	0.287383	0.959878	Rap1b	RAS related protein 1b [Source:MGI Symbol;Acc:MGI:894315]	10:-:117814471-117845935	ENSMUSG00000052681	10:-:117814471-117845935	215449	Q99JI6,Q52L50
ENSMUSG00000032744	422.259	592.68	424.992	402.477	688.545	580.501	953.096	716.914	822.261	795.245	689.561	772.975	-0.74265054932259	8.60797e-05	0.00223469	-0.0684160106184266	0.678308	0.999397	Heyl	hairy/enhancer-of-split related with YRPW motif-like [Source:MGI Symbol;Acc:MGI:1860511]	4:+:123233556-123249875	ENSMUSG00000032744	4:+:123233556-123249875	56198	Q9DBX7
ENSMUSG00000095642	128.979	79.1027	472.631	81.1914	34.5946	400.627	18.4173	59.1363	4.00614	19.0315	12.9883	0	4.43391	8.63233e-05	0.00223856	3.85488	0.00345316	0.136115	Ighv14-3	immunoglobulin heavy variable V14-3 [Source:MGI Symbol;Acc:MGI:4439764]	12:-:114059845-114060321	ENSMUSG00000095642	12:-:114059845-114060321	238418	A0A075B5R9
ENSMUSG00000028709	486.481	285.714	457.587	463.951	231.003	341.351	183.022	255.651	236.362	239.253	231.428	213.269	0.883366	8.70057e-05	0.0022538	0.139364	0.49177	0.9947	Mob3c	MOB kinase activator 3C [Source:MGI Symbol;Acc:MGI:2140623]	4:+:115828092-115836185	ENSMUSG00000028709	4:+:115828092-115836185	100465	A2A8T5,Q8BJG4
MSTRG.36346	276.154	57.8512	125.366	120.627	49.1021	88.9147	58.7052	28.2035	20.0307	32.6254	61.3993	16.5208	2.17155	8.88296e-05	0.00229854	0.803042	0.10114	0.772405	Cryba4	crystallin, beta A4 [Source:MGI Symbol;Acc:MGI:102716]	5:-:112246493-112253557	ENSMUSG00000066975	5:-:112246493-112252518	12959	Q3TSJ3,Q9JJV0,E9QAS6
ENSMUSG00000084416	2209.24	580.873	897.624	2230.44	437.455	682.701	531.8	482.189	516.792	415.974	580.932	479.104	1.57088	8.9613e-05	0.00231557	0.0987991	0.563835	0.997942	Rpl10a-ps1	ribosomal protein L10A, pseudogene 1 [Source:MGI Symbol;Acc:MGI:3705885]	1:-:64993951-64994604	ENSMUSG00000084416	1:-:64993951-64994604	-	-
MSTRG.4521	0	0	0	0	39.0585	0	48.3455	36.3916	0	13.5939	28.3381	10.0126	-6.16534888543635	8.96829e-05	0.00231557	1.25685	0.405723	0.98923	-	-	10:+:63020287-63023311	-	-	-	-
ENSMUSG00000072672	15.5203	21.2515	8.77565	0	17.8553	20.4402	20.7195	25.4741	0	0	0	0	6.03584	8.97918e-05	0.00231587	6.92335	8.20928e-09	1.18967e-05	Duxbl3	double homeobox B-like 3 [Source:MGI Symbol;Acc:MGI:3710520]	14:+:26257962-26269436	ENSMUSG00000072672	14:+:26257962-26269436	100039293	Q3UY88,G3UX37,Q7TNE6,G3UZN2
ENSMUSG00000094652	389.078	33.0578	1048.06	32.4765	87.0446	453.772	8.05758	66.4146	5.00768	17.6721	12.9883	0	5.41712	9.28281e-05	0.00239158	4.13065	0.00201815	0.0959952	Ighv1-42	immunoglobulin heavy variable V1-42 [Source:MGI Symbol;Acc:MGI:3704123]	12:-:114937113-114937544	ENSMUSG00000094652	12:-:114937113-114937544	629906	A0A075B5V6
ENSMUSG00000095127	606.362	632.821	854.999	54.5142	45.7542	1192.68	34.5325	90.979	48.0737	36.7036	28.3381	0.500631	4.24792	9.33838e-05	0.00240329	3.59002	NA	NA	Ighv1-82	immunoglobulin heavy variable 1-82 [Source:MGI Symbol;Acc:MGI:4439671]	12:-:115952538-115953005	ENSMUSG00000095127	12:-:115952538-115953005	100775175	A0A0B4J1J7
ENSMUSG00000018008	1847.99	1109.8	2606.37	686.647	566.906	1364.38	606.62	770.592	556.854	488.022	747.418	336.424	1.55516	9.40016e-05	0.00241292	0.6382	0.0364355	0.517662	Cyth4	cytohesin 4 [Source:MGI Symbol;Acc:MGI:2441702]	15:+:78597047-78622019	ENSMUSG00000018008	15:+:78597047-78622019	72318	Q3U8A6,Q80YW0,Q3U0C0
ENSMUSG00000067274	30372.2	12166.5	18457.7	22078.2	9176.51	13801.2	10276.9	10568.1	10061.4	9324.07	11456.9	8863.18	1.06517	9.40276e-05	0.00241292	0.142479	0.321088	0.971247	Rplp0	ribosomal protein, large, P0 [Source:MGI Symbol;Acc:MGI:1927636]	5:+:115559467-115563727	ENSMUSG00000067274	5:+:115559467-115563727	11837	P14869,S4R1N1,D3YVM5
MSTRG.46229	86.6996	10.6257	28.8343	11.5988	0	30.6602	5.75541	10.9175	5.00768	2.71879	2.36151	3.00379	3.40619	9.40626e-05	0.00241292	1.85408	0.0589391	0.645945	-	-	8:.:94461300-94464524	-	-	-	-
MSTRG.15278	20.8721	30.6966	25.0733	27.837	23.4351	14.3081	14.9641	7.27832	4.00614	5.43757	7.08453	7.00884	2.12268	9.5081e-05	0.00243641	1.32426	0.0277679	0.454524	-	-	14:.:118436270-118437469	-	-	-	-
MSTRG.19917	835.421	310.507	784.794	269.091	132.799	460.926	133.526	211.981	45.0691	145.455	155.86	7.50947	2.64407	9.54805e-05	0.00244401	1.41308	0.100992	0.772119	H2-Q1	histocompatibility 2, Q region locus 1 [Source:MGI Symbol;Acc:MGI:95928]	17:+:35320405-35325352	ENSMUSG00000079507	17:+:35320405-35325099	15006	E9PX63,O19441
MSTRG.44368	14247.1	3426.21	5444.66	14155.1	2779.85	4402.81	2768.35	3039.61	3016.63	2823.46	3670.97	2870.62	1.59005	9.60415e-05	0.00245573	0.0695293	0.681175	0.999397	Snora52|Rplp2	small nucleolar RNA, H/ACA box 52 [Source:MGI Symbol;Acc:MGI:3819508]|ribosomal protein, large P2 [Source:MGI Symbol;Acc:MGI:1914436]	7:+:141447370-141451585	ENSMUSG00000064666|ENSMUSG00000025508	7:+:141448803-141448939|7:+:141447370-141451585	100217419|67186	-|P99027
ENSMUSG00000097318	72.2497	34.2385	42.6246	64.9531	15.6234	19.4182	27.626	16.3762	16.0246	13.5939	12.9883	20.5259	1.7456	9.63001e-05	0.00245969	0.286673	0.495796	0.9947	1700007L15Rik	RIKEN cDNA 1700007L15 gene [Source:MGI Symbol;Acc:MGI:1916581]	16:-:33379855-33380727	ENSMUSG00000097318	16:-:33379855-33380727	100502742	-
MSTRG.25991	330.208	230.224	493.944	250.533	150.654	245.282	203.742	221.079	160.246	84.2823	160.583	133.168	1.27484	9.71196e-05	0.00247796	0.605742	0.0149122	0.327872	-	-	2:+:104827026-104829642	-	-	-	-
MSTRG.14278	414.767	232.585	621.817	163.543	154.002	290.25	120.864	161.943	79.1213	100.595	174.752	59.5751	1.79665	9.77603e-05	0.00249163	0.821596	0.0275368	0.453492	Slc7a7	solute carrier family 7 (cationic amino acid transporter, y+ system), member 7 [Source:MGI Symbol;Acc:MGI:1337120]	14:-:54369427-54417780	ENSMUSG00000000958	14:-:54369442-54417780	20540	A0A0G2JE10,A0A0G2JEM2,Q9Z1K8
ENSMUSG00000044162	25.1536	18.8902	71.4589	16.2383	2.23191	16.3521	6.90649	8.18811	3.00461	5.43757	3.54227	0	3.57826	9.96775e-05	0.00253777	1.62037	0.0858033	0.733721	Tnip3	TNFAIP3 interacting protein 3 [Source:MGI Symbol;Acc:MGI:3041165]	6:+:65590398-65634040	ENSMUSG00000044162	6:+:65590398-65634040	414084	A5HU64,Q3SXA6
ENSMUSG00000067038	7936.76	2206.61	3356.06	6996.38	1781.07	2544.8	1731.23	1867.8	1911.93	1719.63	2123	1888.88	1.42323	9.98682e-05	0.0025399	0.0522519	0.71591	0.999397	Rps12-ps3	ribosomal protein S12, pseudogene 3 [Source:MGI Symbol;Acc:MGI:3704503]	19:+:59322290-59322783	ENSMUSG00000067038	19:+:59322290-59322783	-	Q6ZWZ6
MSTRG.19770	9395.67	3489.96	8571.3	4507.28	3152.58	7546.51	2602.6	3005.95	2693.13	2760.93	3118.37	2520.18	1.22717	0.000100898	0.00256335	0.556097	0.0556605	0.626715	Zbtb22|Tapbp	zinc finger and BTB domain containing 22 [Source:MGI Symbol;Acc:MGI:1931870]|TAP binding protein [Source:MGI Symbol;Acc:MGI:1201689]	17:+:33915899-33929288	ENSMUSG00000051390|ENSMUSG00000024308	17:+:33915904-33919324|17:+:33915899-33929288	81630|21356	Q9CTH2,Q9Z0G7,Q3TXW4,Q9Z0G7,G3UWM3|Q5XW46,Q3TCU5,G3UWL0,G3UZZ2
ENSMUSG00000085977	36.9276	20.0708	43.8782	8.11914	8.92765	25.5502	0	10.0077	0	0	4.72302	0	4.69194	0.00010123	0.00256904	3.34824	0.0216754	0.400758	Gm5970	predicted gene 5970 [Source:MGI Symbol;Acc:MGI:3646761]	18:+:60220843-60222058	ENSMUSG00000085977	18:+:60220843-60222058	546714	-
ENSMUSG00000044583	742.834	394.333	1715.01	168.182	255.554	608.095	337.267	365.735	121.186	104.673	291.647	108.637	2.27132	0.00010144	0.00257161	1.32689	0.000277758	0.0254155	Tlr7	toll-like receptor 7 [Source:MGI Symbol;Acc:MGI:2176882]	X:-:167304929-167330558	ENSMUSG00000044583	X:-:167304929-167330558	170743	Q3T997,A2AHJ2,P58681,A2AHJ1
ENSMUSG00000094777	100.614	36.5997	62.6832	44.0753	17.8553	39.8583	11.5108	35.4818	21.0322	13.5939	11.8076	20.0253	1.86881	0.000102525	0.00259635	0.64501	0.195831	0.909362	Hist1h2ap	histone cluster 1, H2ap [Source:MGI Symbol;Acc:MGI:3710573]	13:-:21833026-21833507	ENSMUSG00000094777	13:-:21833026-21833507	319171	P22752,B2RVF0
ENSMUSG00000020676	56.1942	11.8064	105.308	8.11914	5.57978	14.3081	5.75541	24.5643	2.00307	8.15636	0	3.00379	3.82302	0.0001029	0.00260307	1.99376	0.0166859	0.348162	Ccl11	chemokine (C-C motif) ligand 11 [Source:MGI Symbol;Acc:MGI:103576]	11:+:82057823-82062955	ENSMUSG00000020676	11:+:82057823-82062955	20292	P48298
MSTRG.36663	6772.21	14383.7	8627.72	5974.52	20545.9	17385.4	16244.1	19103.8	19827.4	20272.6	19521.4	16580.4	-1.09161611490164	0.000103373	0.00261226	-0.0562525854871297	0.600402	0.999397	Rph3a	rabphilin 3A [Source:MGI Symbol;Acc:MGI:102788]	5:-:120940499-121062859	ENSMUSG00000029608	5:-:120940499-121010092	19894	Q768S5,P47708
ENSMUSG00000050075	85.0941	30.6966	52.6539	37.116	7.81169	75.6286	2.30216	30.9328	0	6.79696	15.3498	1.50189	3.19167	0.000103594	0.00261507	2.3434	0.0312366	0.480809	Gpr171	G protein-coupled receptor 171 [Source:MGI Symbol;Acc:MGI:2442043]	3:-:59096448-59101821	ENSMUSG00000050075	3:-:59096448-59101821	229323	Q8BG55
MSTRG.1908	1201.49	1872.49	1198.5	1585.55	2924.92	1680.18	2565.76	2327.24	2557.92	2773.16	2202.11	2565.24	-0.786260970373584	0.000104057	0.00262397	-0.0885886901468536	0.598925	0.999397	Cntnap5a	contactin associated protein-like 5A [Source:MGI Symbol;Acc:MGI:3643623]	1:+:115684622-116587325	ENSMUSG00000070695	1:+:115684756-116587323	636808	Q2PAY0,Q0V8T9,E9Q1Y7
MSTRG.22009	0	1.18064	0	0	0	0	4.60433	46.3993	38.0584	32.6254	43.6879	0	-6.56503439559836	0.000104208	0.00262498	-1.16233070579895	0.693023	0.999397	-	-	18:-:60985429-60986275	-	-	-	-
ENSMUSG00000025017	645.966	773.317	1550.78	125.267	309.12	874.839	249.785	453.075	178.273	156.33	259.766	118.65	2.11921	0.000104319	0.002625	1.40756	0.000171579	0.0179873	Pik3ap1	phosphoinositide-3-kinase adaptor protein 1 [Source:MGI Symbol;Acc:MGI:1933177]	19:-:41274218-41385070	ENSMUSG00000025017	19:-:41274218-41385070	83490	Q9EQ32
ENSMUSG00000035385	651.853	119.244	219.391	305.048	16.7393	202.358	9.20866	67.3244	19.0292	2.71879	31.8804	0	4.60433	0.000106367	0.00267318	2.47003	0.0749654	0.69455	Ccl2	chemokine (C-C motif) ligand 2 [Source:MGI Symbol;Acc:MGI:98259]	11:+:82035571-82037453	ENSMUSG00000035385	11:+:82035571-82037453	20296	Q7TMS1,P10148,Q5SVU3
ENSMUSG00000070532	2303.96	1489.96	2269.13	1648.18	1119.3	1453.3	1140.72	1345.58	1118.72	993.716	1261.05	1067.35	0.7967	0.000106459	0.00267318	0.188704	0.139489	0.842957	1700084C01Rik,Ccdc190	coiled-coil domain containing 190 [Source:MGI Symbol;Acc:MGI:1925715]	1:+:169928648-169934653	ENSMUSG00000070532	1:+:169928648-169934653	78465	B9EKE1,H3BLK0,Q3URK1
ENSMUSG00000031004	162.696	129.87	269.538	48.7148	72.5371	338.285	26.4749	140.108	51.0783	46.2194	35.4227	45.0568	1.77923	0.000108227	0.00270943	1.69995	0.00400292	0.151577	Mki67	antigen identified by monoclonal antibody Ki 67 [Source:MGI Symbol;Acc:MGI:106035]	7:-:135689788-135716379	ENSMUSG00000031004	7:-:135689788-135716379	17345	Q61769,E9PVX6
ENSMUSG00000063328	201.764	69.6576	102.8	160.063	44.6382	74.6066	54.1009	64.5951	47.0722	42.1412	54.3147	48.5613	1.48169	0.000108268	0.00270943	0.310345	0.241519	0.937945	Gm9396	predicted gene 9396 [Source:MGI Symbol;Acc:MGI:3645563]	3:+:130068412-130068978	ENSMUSG00000063328	3:+:130068412-130068978	668844	-
ENSMUSG00000029177	96.3329	31.8772	61.4295	57.9938	17.8553	42.9243	19.5684	30.0231	21.0322	16.3127	12.9883	21.0265	1.79089	0.000108304	0.00270943	0.616677	0.154969	0.861807	Cenpa	centromere protein A [Source:MGI Symbol;Acc:MGI:88375]	5:+:30666777-30674830	ENSMUSG00000029177	5:+:30666777-30674830	12615	A0A0G2JEV0,A0A0G2JEV2,D6RCV6,D6RJ71,O35216
MSTRG.25703	137.007	35.4191	87.7565	52.1944	11.1596	66.4305	16.1152	33.6622	4.00614	5.43757	21.2536	0	3.3968	0.000108359	0.00270943	2.09613	0.0247819	0.428367	Prg2	proteoglycan 2, bone marrow [Source:MGI Symbol;Acc:MGI:103294]	2:+:84958872-84983632	ENSMUSG00000027073	2:+:84980461-84983632	19074	Q61878,Q545D8
ENSMUSG00000030339	1533.83	671.782	1353.96	820.033	534.543	816.584	602.016	692.35	458.703	501.616	609.27	401.506	1.15394	0.000108873	0.00271943	0.428501	0.0176574	0.355735	Ltbr	lymphotoxin B receptor [Source:MGI Symbol;Acc:MGI:104875]	6:-:125306571-125313885	ENSMUSG00000030339	6:-:125306571-125313885	17000	Q3UK82,P50284,B2RRV3
ENSMUSG00000030619	1225.57	669.421	936.487	1132.04	594.804	609.117	565.181	573.167	538.826	568.226	558.497	525.162	0.857156	0.000109028	0.00272043	0.0998259	0.268255	0.95476	Eed	embryonic ectoderm development [Source:MGI Symbol;Acc:MGI:95286]	7:-:89954654-89980983	ENSMUSG00000030619	7:-:89954654-89980983	13626	Q921E6
ENSMUSG00000021536	2572.62	3644.63	2369.43	2581.89	4945.92	3709.89	4843.75	4427.95	4625.09	4689.9	4398.31	4408.06	-0.698365891129788	0.00010951	0.0027296	-0.0155222848927855	0.885081	0.999397	Adcy2	adenylate cyclase 2 [Source:MGI Symbol;Acc:MGI:99676]	13:-:68620043-68999541	ENSMUSG00000021536	13:-:68620043-68999541	210044	Q3V1Q3
ENSMUSG00000082088	47.0961	35.4191	60.1759	19.7179	12.2755	30.6602	11.5108	16.3762	9.01382	10.8751	11.8076	4.00505	2.2394	0.00011044	0.00274988	1.04749	0.0702615	0.680409	Gm15753	predicted gene 15753 [Source:MGI Symbol;Acc:MGI:3783195]	5:-:137720354-137721740	ENSMUSG00000082088	5:-:137720354-137721740	624083	-
ENSMUSG00000026848	261.169	446.281	394.904	385.079	450.846	919.807	546.764	991.671	874.341	1007.31	597.462	571.221	-1.03750207507557	0.000110754	0.00275221	-0.066495156921669	0.816138	0.999397	Tor1b	torsin family 1, member B [Source:MGI Symbol;Acc:MGI:1353605]	2:+:30952959-30959015	ENSMUSG00000026848	2:+:30952959-30959015	30934	Q9ER41,F6ZDX6,F6VK94,D6REF0
ENSMUSG00000022103	1360.97	1599.76	1237.37	1816.37	2854.62	2258.64	2419.57	2286.3	2566.94	2623.63	2278.86	2214.79	-0.687241848415934	0.000110765	0.00275221	0.02047	0.855823	0.999397	Gfra2	glial cell line derived neurotrophic factor family receptor alpha 2 [Source:MGI Symbol;Acc:MGI:1195462]	14:+:70890130-70979838	ENSMUSG00000022103	14:+:70890130-70979838	14586	Q3UET6,O08842
ENSMUSG00000008668	10987.3	3780.4	5517.38	9476.19	2644.82	4259.73	3026.2	3188.81	3274.02	2728.3	3674.51	2877.63	1.24543	0.00011122	0.00276064	0.0637431	0.695567	0.999397	Rps18	ribosomal protein S18 [Source:MGI Symbol;Acc:MGI:98146]	17:-:33951999-33956001	ENSMUSG00000008668	17:-:33951999-33956001	20084	P62270,Q561N5,P62270,S4R1N6
MSTRG.9729	724.103	554.899	1419.15	318.966	283.453	566.192	300.432	335.712	239.367	229.737	340.057	137.674	1.67406	0.000111953	0.00277593	0.65537	0.0294731	0.46936	Pik3cg	phosphoinositide-3-kinase, catalytic, gamma polypeptide [Source:MGI Symbol;Acc:MGI:1353576]	12:-:32173275-32208659	ENSMUSG00000020573	12:-:32173473-32208659	30955	Q3UVA4,Q9JHG7
ENSMUSG00000049957	204.975	289.256	401.173	245.894	658.414	786.946	713.671	795.156	737.13	717.759	367.215	744.94	-1.17323002865256	0.000112747	0.0027927	0.201521	0.364706	0.981638	Ccdc137	coiled-coil domain containing 137 [Source:MGI Symbol;Acc:MGI:1914541]	11:+:120458115-120464358	ENSMUSG00000049957	11:+:120458115-120464358	67291	H3BJB7,Q8R0K4,H3BLI5
ENSMUSG00000053559	181.962	44.8642	152.947	151.944	47.9861	39.8583	51.7987	57.3167	22.0338	57.0945	35.4227	35.0442	1.84136	0.000112942	0.0027946	0.415717	0.211893	0.922305	Smagp	small cell adhesion glycoprotein [Source:MGI Symbol;Acc:MGI:2448476]	15:-:100621342-100636865	ENSMUSG00000053559	15:-:100621342-100636865	207818	Q99KC7
MSTRG.20834	51.9127	34.2385	52.6539	44.0753	22.3191	26.5722	52.9498	20.0154	23.0353	8.15636	9.44604	11.0139	1.81871	0.000113109	0.00279584	1.22536	0.0204268	0.3895	-	-	17:+:83917941-83921606	-	-	-	-
ENSMUSG00000028707	93.1218	36.5997	35.1026	56.8339	197.524	141.037	140.432	148.296	138.212	236.534	151.137	119.15	-1.51655862894329	0.000114013	0.00281525	-0.0315136357901404	0.907169	0.999397	Dmbx1	diencephalon/mesencephalon homeobox 1 [Source:MGI Symbol;Acc:MGI:2153518]	4:-:115915119-115939926	ENSMUSG00000028707	4:-:115915119-115939926	140477	Q91ZK4
MSTRG.15680	36.9276	12.987	23.8196	59.1537	16.7393	12.2641	18.4173	4.54895	9.01382	4.07818	3.54227	5.00631	2.61022	0.00011436	0.00282089	1.23934	0.0567998	0.632318	-	-	15:.:34438570-34439448	-	-	-	-
ENSMUSG00000069682	5271.02	1566.71	2296.71	4462.04	1254.33	1782.38	1412.38	1437.47	1327.03	1309.1	1475.94	1209.03	1.35392	0.000114856	0.00283019	0.146974	0.25574	0.9451	Gm10275	predicted pseudogene 10275 [Source:MGI Symbol;Acc:MGI:3704354]	10:-:29698746-29699380	ENSMUSG00000069682	10:-:29698746-29699380	19897	-
ENSMUSG00000034765	451.694	426.21	383.621	571.819	253.322	339.307	166.907	264.749	219.336	233.816	299.912	281.355	0.824199	0.000115885	0.00285258	-0.0142370358482391	0.950111	0.999397	Dusp5	dual specificity phosphatase 5 [Source:MGI Symbol;Acc:MGI:2685183]	19:+:53529109-53542431	ENSMUSG00000034765	19:+:53529109-53542431	240672	Q1HL35
ENSMUSG00000030717	688.78	214.876	491.436	194.859	136.147	332.153	94.3887	247.463	60.0921	148.174	160.583	49.5625	1.93491	0.000116277	0.00285926	0.962995	0.0366672	0.519544	Nupr1	nuclear protein transcription regulator 1 [Source:MGI Symbol;Acc:MGI:1891834]	7:-:126623249-126630861	ENSMUSG00000030717	7:-:126623249-126630861	56312	A0A087WNT8,Q9WTK0
ENSMUSG00000047910	199.623	203.07	188.05	150.784	281.221	260.612	284.317	312.058	357.548	267.8	306.996	332.92	-0.77117560767658	0.000116992	0.00287284	-0.156599335117656	0.290679	0.961103	Pcdhb16	protocadherin beta 16 [Source:MGI Symbol;Acc:MGI:2136752]	18:+:37477814-37483038	ENSMUSG00000047910	18:+:37477814-37483038	93887	Q8CBD2,Q91Y03
ENSMUSG00000038274	19494	5721.37	8531.19	18008.2	4654.65	7037.55	4852.96	5080.27	4897.51	4517.26	5724.3	4679.9	1.38491	0.000117071	0.00287284	0.125988	0.401641	0.98834	Fau	Finkel-Biskis-Reilly murine sarcoma virus (FBR-MuSV) ubiquitously expressed (fox derived) [Source:MGI Symbol;Acc:MGI:102547]	19:+:6057888-6059524	ENSMUSG00000038274	19:+:6057888-6059524	14109	Q642K5
ENSMUSG00000029343	667.373	257.379	220.645	408.277	117.175	251.414	151.943	141.927	150.23	142.736	161.763	148.187	1.36958	0.000117427	0.0028782	0.136818	0.580392	0.998349	Crybb1	crystallin, beta B1 [Source:MGI Symbol;Acc:MGI:104992]	5:+:112255815-112269585	ENSMUSG00000029343	5:+:112255815-112269585	12960	Q8K106,Q9WVJ5,E9PYP8
ENSMUSG00000031125	57.7998	9.44509	51.4002	71.9123	8.92765	8.17606	8.05758	8.18811	2.00307	0	12.9883	2.00253	3.52016	0.000117532	0.0028782	1.01668	0.209772	0.922305	3830403N18Rik	RIKEN cDNA 3830403N18 gene [Source:MGI Symbol;Acc:MGI:1917941]	X:+:56136572-56153498	ENSMUSG00000031125	X:+:56136572-56153498	70691	Q9D6C3
ENSMUSG00000049109	123.092	81.4639	120.352	31.3167	26.7829	140.015	31.0792	34.572	13.02	4.07818	34.2419	3.00379	2.73797	0.000118497	0.00289885	2.11727	0.00626991	0.197779	Themis	thymocyte selection associated [Source:MGI Symbol;Acc:MGI:2443552]	10:+:28668360-28883818	ENSMUSG00000049109	10:+:28668360-28883818	210757	E0CY68,E0CYT7
ENSMUSG00000106037	904.459	170.012	262.016	744.641	132.799	214.622	123.166	121.912	115.177	122.345	203.09	131.666	1.86491	0.000119714	0.00292273	0.0529677	0.841485	0.999397	Gm4332	predicted gene 4332 [Source:MGI Symbol;Acc:MGI:3782515]	3:+:119709516-119709861	ENSMUSG00000106037	3:+:119709516-119709861	100043278	-
ENSMUSG00000004609	1167.23	1024.79	2274.15	684.327	626.051	864.619	650.361	784.239	435.668	496.178	658.861	299.378	1.44753	0.000119719	0.00292273	0.634645	0.00552089	0.184299	Cd33	CD33 antigen [Source:MGI Symbol;Acc:MGI:99440]	7:-:43524216-43544428	ENSMUSG00000004609	7:-:43524216-43544428	12489	A0A0U1RNJ9,Q63994
MSTRG.47986	63.1516	81.4639	53.9076	47.5549	114.943	84.8267	82.8779	143.747	112.172	131.861	133.425	122.655	-1.01946523094108	0.000120942	0.00294954	-0.224678317413442	0.36792	0.981788	-	-	9:.:48482007-48488365	-	-	-	-
MSTRG.11038	503.072	266.824	361.055	427.994	228.771	289.228	271.655	256.561	238.365	176.721	198.367	184.733	0.968762	0.000121229	0.00295352	0.390798	0.0142961	0.321937	Cdca4	cell division cycle associated 4 [Source:MGI Symbol;Acc:MGI:1919213]	12:-:112820237-112829468	ENSMUSG00000047832	12:-:112820237-112829389	71963	Q3USY8,Q9CWM2
MSTRG.2482	137.007	93.2703	101.547	110.188	60.2616	68.4745	63.3095	48.2189	58.0891	54.3757	44.8687	28.536	1.27386	0.000122704	0.00298431	0.390456	0.211506	0.922305	E330020D12Rik	Riken cDNA E330020D12 gene [Source:MGI Symbol;Acc:MGI:3761270]	1:-:153404827-153414238	ENSMUSG00000073538	1:-:153404827-153414233	626058	Q3U3Z1
MSTRG.47706	72.2497	82.6446	124.113	41.7556	36.8265	64.3865	32.2303	38.2112	34.0522	19.0315	27.1574	22.0278	1.6462	0.000122744	0.00298431	0.750126	0.0427671	0.555437	-	-	9:-:37227050-37228950	-	-	-	-
ENSMUSG00000092203	593.518	283.353	284.582	598.496	190.828	269.81	212.95	199.244	176.27	172.643	227.886	176.222	1.22776	0.000123471	0.0029972	0.215959	0.228361	0.930516	1110038B12Rik	RIKEN cDNA 1110038B12 gene [Source:MGI Symbol;Acc:MGI:1916013]	17:-:34950238-34952471	ENSMUSG00000092203	17:-:34950238-34952471	68763	-
ENSMUSG00000021453	1777.34	689.492	1162.15	1667.9	570.253	709.274	589.354	662.327	611.938	545.116	704.911	515.15	1.15716	0.000123527	0.0029972	0.0937454	0.500711	0.9947	Gadd45g	growth arrest and DNA-damage-inducible 45 gamma [Source:MGI Symbol;Acc:MGI:1346325]	13:+:51846678-51848468	ENSMUSG00000021453	13:+:51846678-51848468	23882	Q99M58,Q9R0S0
ENSMUSG00000022089	749.791	345.927	641.876	559.06	278.989	449.684	285.468	303.87	282.433	274.597	318.804	276.849	0.996831	0.000124466	0.0030169	0.194985	0.294307	0.963057	Bin3	bridging integrator 3 [Source:MGI Symbol;Acc:MGI:1929883]	14:+:70100145-70138191	ENSMUSG00000022089	14:+:70100145-70138191	57784	Q3TC47,Q9JI08
ENSMUSG00000072674	230.664	83.8252	104.054	245.894	101.552	106.289	70.216	137.378	42.0645	53.0163	74.3876	51.565	1.59492	0.000125948	0.00304971	0.920421	0.00151571	0.0791123	Plac9b	placenta specific 9b [Source:MGI Symbol;Acc:MGI:3711222]	14:-:26167405-26182480	ENSMUSG00000072674	14:-:26167405-26182480	100039246	V9GXX6,Q8K262
MSTRG.23331	1216.47	1174.73	1209.79	952.259	1283.35	610.139	672.232	697.809	689.056	856.417	573.847	601.759	0.744821	0.000126462	0.00305783	0.263006	0.285814	0.959765	Pcgf5	polycomb group ring finger 5 [Source:MGI Symbol;Acc:MGI:1923505]	19:+:36347022-36460998	ENSMUSG00000024805	19:+:36379067-36456192	76073	B7ZP24,Q3UK78
ENSMUSG00000079641	6186.72	1500.59	2360.65	5108.1	1259.91	2128.84	1207.49	1438.38	1348.07	1246.56	1595.2	1144.44	1.50697	0.000126541	0.00305783	0.178837	0.355812	0.980548	Rpl39	ribosomal protein L39 [Source:MGI Symbol;Acc:MGI:1914498]	X:-:37082520-37085402	ENSMUSG00000079641	X:-:37082520-37085402	67248	P62892,Q505A8
MSTRG.46303	81.883	23.6127	71.4589	74.2321	24.551	32.7043	17.2662	11.8273	19.0292	23.1097	9.44604	9.512	2.06893	0.000127754	0.00308401	0.526515	0.298779	0.964595	-	-	8:.:102114630-102116504	-	-	-	-
ENSMUSG00000022838	128.979	51.948	99.0395	73.0722	51.334	52.1224	37.9857	36.3916	30.0461	32.6254	33.0611	34.5436	1.44531	0.000128386	0.00309613	0.442841	0.128495	0.830816	Eaf2	ELL associated factor 2 [Source:MGI Symbol;Acc:MGI:2146616]	16:-:36792884-36875003	ENSMUSG00000022838	16:-:36792884-36875003	106389	K4DI60
ENSMUSG00000054520	596.194	493.506	1184.71	209.938	229.887	518.158	346.476	340.261	246.378	191.674	193.644	153.694	1.66205	0.00012887	0.00310465	0.872844	0.000630462	0.0435072	Sh3bp2	SH3-domain binding protein 2 [Source:MGI Symbol;Acc:MGI:1346349]	5:+:34525838-34563641	ENSMUSG00000054520	5:+:34525838-34563641	24055	D6RDU0,Q5U3L0,Q3UD40,E9QJU7,D3Z107
ENSMUSG00000059070	19351.1	5183	8029.72	16955.1	4537.48	6080.95	4440.88	4834.62	4513.92	4205.96	5316.94	4438.6	1.42247	0.000129863	0.00312539	0.106877	0.409372	0.99057	Rpl18	ribosomal protein L18 [Source:MGI Symbol;Acc:MGI:98003]	7:+:45718071-45720835	ENSMUSG00000059070	7:+:45718071-45720835	19899	A1L0T4,G3UZJ6,G3UYV6,G3UZK4,P35980,G3UX28
ENSMUSG00000009687	667.908	295.159	960.307	228.496	150.654	493.63	225.612	269.298	137.21	163.127	219.62	56.0707	1.90633	0.000130562	0.00313905	0.990941	0.0184494	0.363326	Fxyd5	FXYD domain-containing ion transport regulator 5 [Source:MGI Symbol;Acc:MGI:1201785]	7:-:31032722-31042481	ENSMUSG00000009687	7:-:31032722-31042481	18301	F8WJA1,F6TWM7,E0CYX7,P97808,E0CXN1,E0CXM5
ENSMUSG00000061972	4.81665	18.8902	8.77565	3.47963	2.23191	6.13205	8.05758	9.0979	0	0	0	0	5.67831	0.000130614	NA	5.19864	0.000264609	NA	Olfr99	olfactory receptor 99 [Source:MGI Symbol;Acc:MGI:2177482]	17:-:37279501-37280418	ENSMUSG00000061972	17:-:37279501-37280418	258508	Q8VFE4
ENSMUSG00000034028	47.0961	67.2963	66.4442	12.7586	8.92765	50.0784	24.1727	28.2035	5.00768	2.71879	11.8076	0	3.37057	0.00013165	0.0031582	2.57601	0.00348611	0.136976	Cd226	CD226 antigen [Source:MGI Symbol;Acc:MGI:3039602]	18:+:89197431-89270201	ENSMUSG00000034028	18:+:89197431-89270201	225825	Q8K4E2,Q8K4F0,Q8K4E3
ENSMUSG00000042345	55.659	37.7804	102.8	16.2383	13.3915	66.4305	8.05758	27.2937	4.00614	0	11.8076	0	3.79972	0.000131682	0.0031582	2.91224	0.00593664	0.189942	Ubash3a	ubiquitin associated and SH3 domain containing, A [Source:MGI Symbol;Acc:MGI:1926074]	17:+:31207873-31242202	ENSMUSG00000042345	17:+:31207873-31242202	328795	Q3V3E1,D6RCF9,G3UZM7
ENSMUSG00000038527	100.614	31.8772	147.932	62.6333	24.551	63.3645	25.3238	57.3167	24.0369	20.3909	29.5189	17.0215	1.92557	0.000131758	0.0031582	0.926321	0.0340356	0.502035	C1rl	complement component 1, r subcomponent-like [Source:MGI Symbol;Acc:MGI:2660692]	6:+:124493113-124510643	ENSMUSG00000038527	6:+:124493113-124510643	232371	Q3UZ09
ENSMUSG00000095028	61.0109	15.3483	95.2785	9.27901	0	36.7923	10.3597	15.4664	7.01075	0	2.36151	0	4.30156	0.000131909	0.00315863	2.76414	0.0305112	0.475442	Sirpb1b	signal-regulatory protein beta 1B [Source:MGI Symbol;Acc:MGI:3779828]	3:-:15495751-15575065	ENSMUSG00000095028	3:-:15495751-15575065	668101	A0A0A6YWF8,Q3U390
ENSMUSG00000015575	2401.9	1036.6	1918.11	1655.14	799.024	1194.73	862.161	847.924	952.46	863.214	923.351	771.473	0.99923	0.000132501	0.00316961	0.0787581	0.606515	0.999397	Atp6v0e	ATPase, H+ transporting, lysosomal V0 subunit E [Source:MGI Symbol;Acc:MGI:1328318]	17:+:26676396-26699644	ENSMUSG00000015575	17:+:26676396-26699644	11974	Q8VDL1,Q9CQD8
ENSMUSG00000032122	313.082	308.146	715.842	216.897	159.582	314.778	201.439	213.801	100.154	183.518	152.317	71.5903	1.61997	0.000132673	0.00317054	0.821998	0.0105998	0.270785	Slc37a2	solute carrier family 37 (glycerol-3-phosphate transporter), member 2 [Source:MGI Symbol;Acc:MGI:1929693]	9:-:37229149-37255738	ENSMUSG00000032122	9:-:37229149-37255738	56857	Q9WU81
ENSMUSG00000041845	245.114	72.0188	226.913	86.9907	82.5807	62.3425	78.2736	74.6028	51.0783	36.7036	62.58	35.5448	1.77091	0.000132841	0.00317137	0.691881	0.0111772	0.278988	Rhod	ras homolog gene family, member D [Source:MGI Symbol;Acc:MGI:108446]	19:-:4425459-4439432	ENSMUSG00000041845	19:-:4425459-4439432	11854	Q99JI5,P97348,G3X9Y4
MSTRG.36095	38.5332	14.1676	13.7903	0	14.5074	0	16.1152	8.18811	0	0	0	0	6.58575	0.000133039	0.00317244	5.79617	0.000542032	0.0391598	-	-	5:.:104778847-104779402	-	-	-	-
MSTRG.18242	177.146	55.4899	135.396	125.267	54.6818	63.3645	46.0433	36.3916	44.0676	36.7036	55.4955	28.0354	1.601	0.000133153	0.00317244	0.302402	0.355688	0.980548	-	-	16:+:44947336-44950707	-	-	-	-
ENSMUSG00000057036	2181.94	603.305	918.936	1672.54	499.948	717.45	493.814	548.603	558.857	511.132	534.882	455.575	1.38503	0.000134605	0.00320382	0.135939	0.37367	0.982019	Gm7536	predicted gene 7536 [Source:MGI Symbol;Acc:MGI:3645137]	3:+:24333068-24333511	ENSMUSG00000057036	3:+:24333068-24333511	665189	-
MSTRG.48756	164599	81579.6	132149	121412	73000.3	89272.4	72797.9	71578.6	68748.4	67851.4	75285	62265	0.866232	0.000135043	0.00321102	0.161657	0.119371	0.810629	Mb21d1|Eef1a1|Gm26377	Mab-21 domain containing 1 [Source:MGI Symbol;Acc:MGI:2442261]|eukaryotic translation elongation factor 1 alpha 1 [Source:MGI Symbol;Acc:MGI:1096881]|predicted gene, 26377 [Source:MGI Symbol;Acc:MGI:5456154]	9:-:78430526-78489151	ENSMUSG00000032344|ENSMUSG00000037742|ENSMUSG00000076138	9:-:78430526-78443237|9:-:78478449-78489151|9:-:78478528-78478635	214763|13627|-	Q8BNZ9,F6ZBV6,Q8C6L5,D3Z5R0|Q3UZQ3,D3Z3I8,D3YZ68,P10126|-
ENSMUSG00000028327	40.6739	28.3353	186.796	8.11914	10.0436	52.1224	16.1152	11.8273	0	4.07818	9.44604	0	4.36155	0.000136503	0.00324249	2.83641	0.00517926	0.176971	Stra6l	STRA6-like [Source:MGI Symbol;Acc:MGI:1921402]	4:+:45848664-45887008	ENSMUSG00000028327	4:+:45848664-45887008	74152	Q9DBN1,B1AWX8
MSTRG.44751	1393.62	683.589	1194.74	2187.53	489.905	838.047	1223.6	584.085	482.74	517.929	719.08	559.205	1.26062	0.000136727	0.00324458	0.460166	0.0867568	0.735524	-	-	8:.:15519775-15520125	-	-	-	-
ENSMUSG00000027210	958.513	1134.59	665.696	728.402	2177.23	1762.96	2221.59	1766.81	1665.55	2170.95	1673.13	1241.07	-0.951588767732859	0.000138125	0.00327448	0.233485	0.184406	0.893947	Meis2	Meis homeobox 2 [Source:MGI Symbol;Acc:MGI:108564]	2:-:115863064-116065839	ENSMUSG00000027210	2:-:115863064-116065839	17536	Q3TY73,H3BJ92,F6Q7J6,B1AWK4,Q3TYM2
ENSMUSG00000034384	86.6996	134.593	56.4149	67.2728	197.524	183.961	163.454	188.326	211.324	198.471	201.909	165.208	-1.16823814312311	0.000138263	0.00327448	-0.0759886029244505	0.651059	0.999397	Barhl2	BarH-like 2 (Drosophila) [Source:MGI Symbol;Acc:MGI:1859314]	5:-:106452523-106458166	ENSMUSG00000034384	5:-:106452523-106458166	104382	Q7TNS3,Q8VIB5
MSTRG.36309	365.53	226.682	334.728	347.963	200.872	200.314	183.022	216.53	187.287	179.44	177.113	128.662	0.93045	0.000138676	0.00328098	0.264312	0.138226	0.84064	Hscb	HscB iron-sulfur cluster co-chaperone [Source:MGI Symbol;Acc:MGI:2141135]	5:-:110825528-110839777	ENSMUSG00000043510	5:-:110829070-110839777	100900	A0A0R4J0T0,F6UL52,F6WN43,Q8K3A0
ENSMUSG00000079293	3169.89	1459.27	7602.22	1141.32	586.993	1905.02	521.44	743.298	209.321	251.488	585.655	17.0215	3.65342	0.000139096	0.00328764	1.82191	0.040563	0.543025	Clec7a	C-type lectin domain family 7, member a [Source:MGI Symbol;Acc:MGI:1861431]	6:-:129461591-129472779	ENSMUSG00000079293	6:-:129461591-129472779	56644	V9GXI5,Q6QLQ4
ENSMUSG00000032066	283.112	193.624	238.196	241.254	107.132	189.071	172.662	112.814	135.207	93.7981	139.329	140.677	0.906601	0.000139465	0.00329308	0.185862	0.471153	0.9947	Bco2	beta-carotene oxygenase 2 [Source:MGI Symbol;Acc:MGI:2177469]	9:-:50533087-50555181	ENSMUSG00000032066	9:-:50533087-50555181	170752	Q99NF1,Q3KNZ2
ENSMUSG00000002257	305.589	172.373	284.582	154.264	122.755	271.854	150.792	126.461	112.172	100.595	108.629	104.632	1.10928	0.000140958	0.00332504	0.657239	0.0212214	0.397335	Def6	differentially expressed in FDCP 6 [Source:MGI Symbol;Acc:MGI:1346328]	17:+:28207778-28228608	ENSMUSG00000002257	17:+:28207778-28228608	23853	A0A0R4IZX1,Q8C2K1
ENSMUSG00000026928	352.15	210.153	314.67	215.737	128.335	222.798	128.921	143.747	108.166	129.142	171.21	121.653	1.04972	0.000143494	0.0033815	0.239583	0.342279	0.978146	Card9	caspase recruitment domain family, member 9 [Source:MGI Symbol;Acc:MGI:2685628]	2:-:26352176-26360918	ENSMUSG00000026928	2:-:26352176-26360918	332579	Q6P065,A2AIV8
ENSMUSG00000045128	27385.3	8970.48	13612.3	23945.7	7556.14	10425.5	7897.57	8203.57	7749.88	7120.5	8976.1	7344.26	1.2448	0.000143715	0.00338336	0.12804	0.322133	0.971247	Rpl18a	ribosomal protein L18A [Source:MGI Symbol;Acc:MGI:1924058]	8:-:70894722-70897443	ENSMUSG00000045128	8:-:70894722-70897443	76808	Q05CK2,P62717
ENSMUSG00000037337	211.932	105.077	234.435	59.1537	60.2616	198.27	70.216	97.3475	44.0676	20.3909	59.0378	46.5587	1.84059	0.000144275	0.00339317	1.31966	0.00298397	0.123759	Map4k1	mitogen-activated protein kinase kinase kinase kinase 1 [Source:MGI Symbol;Acc:MGI:1346882]	7:+:28982050-29003279	ENSMUSG00000037337	7:+:28982050-29003279	26411	Q3UJX3,P70218
ENSMUSG00000028214	181.962	103.896	214.377	157.743	71.4212	150.235	58.7052	80.9713	62.0952	61.1727	99.1834	55.0695	1.25348	0.000145138	0.0034101	0.388686	0.272679	0.957812	Gem	GTP binding protein (gene overexpressed in skeletal muscle) [Source:MGI Symbol;Acc:MGI:99844]	4:+:11704457-11714752	ENSMUSG00000028214	4:+:11704457-11714752	14579	Q3U4X4,P55041,Q3TH76
ENSMUSG00000020799	381.05	186.541	309.655	287.649	88.1605	144.103	122.015	169.221	121.186	106.033	175.933	139.176	1.10485	0.000147148	0.0034539	-0.0493816676157974	0.847421	0.999397	Tekt1	tektin 1 [Source:MGI Symbol;Acc:MGI:1333819]	11:-:72344722-72362442	ENSMUSG00000020799	11:-:72344722-72362442	21689	Q9Z285,Q9DAJ2,Q5NBU4
ENSMUSG00000079659	1457.84	844.155	1098.21	1254.99	672.921	939.225	850.65	721.463	696.067	653.868	710.815	662.335	0.775022	0.000147538	0.00345964	0.225844	0.0841642	0.727023	Tmem243	transmembrane protein 243, mitochondrial [Source:MGI Symbol;Acc:MGI:3606159]	5:+:9100668-9160986	ENSMUSG00000079659	5:+:9100668-9160986	652925	A0A0G2JFE6,B2RVB9
ENSMUSG00000060126	45925.1	20053.1	33670.9	36262.4	15881.2	22452.5	16223.4	16802	17480.8	15225.2	20342.1	15972.6	0.977614	0.000147711	0.00346029	0.0481111	0.737971	0.999397	Tpt1	tumor protein, translationally-controlled 1 [Source:MGI Symbol;Acc:MGI:104890]	14:+:75845093-75848525	ENSMUSG00000060126	14:+:75845093-75848525	22070	P63028,D3YU75
ENSMUSG00000083287	66.3627	101.535	56.4149	46.3951	193.06	106.289	150.792	135.559	139.213	169.924	121.618	256.824	-1.35063674341971	0.000148198	0.00346827	-0.239899543536328	0.429836	0.9947	Gm13502	predicted gene 13502 [Source:MGI Symbol;Acc:MGI:3649894]	2:-:53696121-53696804	ENSMUSG00000083287	2:-:53696121-53696804	207933	-
ENSMUSG00000105879	477.383	70.8382	89.0102	370.001	56.9137	43.9463	56.403	41.8503	66.1013	55.7351	60.2185	48.0606	2.13469	0.000148387	0.00346927	-0.203803548867583	0.398481	0.988141	Gm6204	predicted gene 6204 [Source:MGI Symbol;Acc:MGI:3649038]	3:-:53692422-53692878	ENSMUSG00000105879	3:-:53692422-53692878	621155	-
ENSMUSG00000022146	701.625	602.125	1688.69	289.969	334.787	677.591	412.087	465.812	235.361	212.065	342.419	101.128	1.88337	0.000148887	0.00347755	1.09081	0.00111516	0.0641896	Osmr	oncostatin M receptor [Source:MGI Symbol;Acc:MGI:1330819]	15:-:6813577-6874969	ENSMUSG00000022146	15:-:6813577-6874969	18414	B9EHD2,O70458,G3X8V6
MSTRG.49815	556.59	415.584	769.75	293.449	251.09	508.96	267.051	305.689	188.289	250.128	263.308	188.738	1.19537	0.000149813	0.00349574	0.586509	0.0211857	0.397208	Myd88	myeloid differentiation primary response gene 88 [Source:MGI Symbol;Acc:MGI:108005]	9:-:119335934-119341646	ENSMUSG00000032508	9:-:119335934-119341411	17874	Q8C1X0,F6SPW1
MSTRG.46612	64.7571	29.5159	18.805	46.3951	5.57978	21.4622	8.05758	10.9175	12.0184	6.79696	9.44604	7.00884	2.19793	0.000150241	0.00350228	0.398582	0.499466	0.9947	-	-	8:.:111308894-111311036	-	-	-	-
ENSMUSG00000032754	719.286	388.43	472.631	527.744	257.786	496.696	265.9	352.089	289.444	229.737	331.792	233.294	0.963185	0.000151214	0.00352123	0.342462	0.157609	0.864917	Slc8b1	solute carrier family 8 (sodium/lithium/calcium exchanger), member B1 [Source:MGI Symbol;Acc:MGI:2180781]	5:+:120511168-120534024	ENSMUSG00000032754	5:+:120511168-120534024	170756	D3Z226,D3Z5E7
ENSMUSG00000031813	1355.08	775.678	893.863	1213.23	620.471	820.672	554.822	641.402	579.889	555.992	618.716	620.783	0.836117	0.00015135	0.00352123	0.150379	0.288113	0.959878	Mvb12a	multivesicular body subunit 12A [Source:MGI Symbol;Acc:MGI:1920961]	8:+:71542930-71548024	ENSMUSG00000031813	8:+:71542930-71548024	73711	Q78HU3
ENSMUSG00000076633	5.35183	15.3483	17.5513	6.95926	0	5.11004	0	5.45874	0	0	0	0	6.01091	0.000151977	NA	3.93845	0.0455678	NA	Ighv5-2	immunoglobulin heavy variable 5-2 [Source:MGI Symbol;Acc:MGI:4439893]	12:-:113578504-113578990	ENSMUSG00000076633	12:-:113578504-113578990	777685	A0A075B5P7
MSTRG.9990	67.9682	192.444	70.2052	115.988	323.627	129.795	282.015	192.875	244.375	301.785	251.501	340.429	-1.35654536667456	0.000153984	0.003579	-0.297134506209745	0.303702	0.967511	Foxa1	forkhead box A1 [Source:MGI Symbol;Acc:MGI:1347472]	12:-:57540631-57548099	ENSMUSG00000035451	12:-:57540631-57546121	15375	Q61583,P35582
ENSMUSG00000060419	3159.19	910.271	1291.27	2712.95	666.226	1190.64	715.973	864.3	790.212	682.415	833.613	795.003	1.38079	0.000154701	0.00359216	0.148322	0.426144	0.994261	Rps16-ps2	ribosomal protein S16, pseudogene 2 [Source:MGI Symbol;Acc:MGI:3704259]	5:-:129128077-129128517	ENSMUSG00000060419	5:-:129128077-129128517	-	-
ENSMUSG00000039985	138.077	135.773	155.454	84.671	58.0297	184.983	109.353	97.3475	54.0829	53.0163	68.4838	65.5827	1.08809	0.000155269	0.00360181	0.896815	0.0115343	0.285018	Fam60a	family with sequence similarity 60, member A [Source:MGI Symbol;Acc:MGI:1929091]	6:-:148921035-148946467	ENSMUSG00000039985	6:-:148921035-148946467	102636734,56306	D3Z1Z9,D3YVY1,Q8C8M1,D3Z0C1
ENSMUSG00000042638	62.0812	145.218	65.1905	80.0315	220.959	118.553	215.252	160.123	232.356	174.002	173.571	282.857	-1.3015997088967	0.000155668	0.00360755	-0.279161772506547	0.305773	0.969039	Gucy2c	guanylate cyclase 2c [Source:MGI Symbol;Acc:MGI:106903]	6:-:136697284-136781765	ENSMUSG00000042638	6:-:136697284-136781765	14917	Q61150,Q3UWA6
ENSMUSG00000027580	240.832	691.853	797.33	127.586	195.292	892.213	235.972	322.975	95.1459	140.017	160.583	109.638	1.87857	0.000155873	0.00360877	1.70677	6.85491e-05	0.00880498	Helz2	helicase with zinc finger 2, transcriptional coactivator [Source:MGI Symbol;Acc:MGI:2385169]	2:-:181227615-181242027	ENSMUSG00000027580	2:-:181227615-181242027	229003	E9QAM5,A2AS03,A2AS05
ENSMUSG00000094872	978.314	328.217	3699.56	127.586	1163.94	565.17	100.144	44.5797	16.0246	33.9848	122.799	1.00126	4.88817	0.00015695	0.00363019	3.43427	0.00705489	0.210672	Igkv9-120	immunoglobulin kappa chain variable 9-120 [Source:MGI Symbol;Acc:MGI:3647784]	6:+:68049983-68050456	ENSMUSG00000094872	6:+:68049983-68050456	434025	-
MSTRG.24331	1396.29	829.988	1024.24	2137.65	589.225	836.003	1308.78	741.479	630.967	513.85	706.092	602.76	1.13487	0.000157438	0.00363792	0.501608	0.0299798	0.472711	-	-	2:.:20899846-20900653	-	-	-	-
ENSMUSG00000004626	929.078	463.99	895.116	621.694	332.555	589.699	282.015	453.075	336.516	352.083	443.964	279.853	1.04595	0.000159399	0.00367966	0.234387	0.342672	0.978433	Stxbp2	syntaxin binding protein 2 [Source:MGI Symbol;Acc:MGI:107370]	8:+:3630955-3643644	ENSMUSG00000004626	8:+:3630955-3643644	20911	Q99J48,F8WGM5,Q64324
ENSMUSG00000036820	1100.34	563.164	690.769	901.224	391.701	537.576	519.138	525.858	407.625	459.475	467.579	385.486	0.92355	0.000159786	0.00368501	0.203421	0.15967	0.867295	Amdhd2	amidohydrolase domain containing 2 [Source:MGI Symbol;Acc:MGI:2443978]	17:-:24155833-24163766	ENSMUSG00000036820	17:-:24155833-24163766	245847	Q8JZV7,F6UP77,F7CUP3
ENSMUSG00000021745	1546.68	1778.04	2176.36	2133.01	3609	3102.82	3783.61	2712.99	3647.59	3443.34	2585.85	2965.74	-0.72834806613826	0.000160421	0.00369606	0.0630929	0.673878	0.999397	Ptprg	protein tyrosine phosphatase, receptor type, G [Source:MGI Symbol;Acc:MGI:97814]	14:+:11553532-12242041	ENSMUSG00000021745	14:+:11553532-12242041	19270	F8VQD7,D3Z2S6,E9Q6E7,D6RD11
ENSMUSG00000028874	188.92	142.857	359.802	64.9531	16.7393	207.468	26.4749	81.8811	45.0691	32.6254	74.3876	12.0152	2.21585	0.000162084	0.00373077	1.02836	0.148564	0.853961	Fgr	FGR proto-oncogene, Src family tyrosine kinase [Source:MGI Symbol;Acc:MGI:95527]	4:+:132974095-133001910	ENSMUSG00000028874	4:+:132974095-133001910	14191	Q6GTF2,P14234
MSTRG.7768	2721.41	1707.2	2654.01	2146.93	1439.58	1528.92	1380.15	1300.09	1327.03	1307.74	1566.86	1260.09	0.757665	0.000163245	0.00375385	0.0496619	0.637065	0.999397	Evi2b|Gm21975|Evi2a	ecotropic viral integration site 2b [Source:MGI Symbol;Acc:MGI:1890682]|predicted gene 21975 [Source:MGI Symbol;Acc:MGI:5439444]|ecotropic viral integration site 2a [Source:MGI Symbol;Acc:MGI:95458]	11:-:79513385-79530609	ENSMUSG00000093938|ENSMUSG00000070354|ENSMUSG00000078771	11:-:79515056-79523762|11:-:79513385-79530589|11:-:79526560-79530609	216984|101488212|14017	Q8VD58|Q8VD58,L7N211|P20934,J3QP09,Q5SYH8
ENSMUSG00000042035	861.109	1093.27	692.023	915.143	1619.25	1251.96	1448.06	1575.76	1577.42	1735.94	1272.85	1413.28	-0.752021338802748	0.000163486	0.00375575	-0.0245324080510659	0.85581	0.999397	Igsf3	immunoglobulin superfamily, member 3 [Source:MGI Symbol;Acc:MGI:1926158]	3:+:101377083-101463059	ENSMUSG00000042035	3:+:101377083-101463059	78908	A0A0A6YX40,Q6ZQA6
ENSMUSG00000037960	758.889	391.971	507.734	679.688	371.613	394.495	368.346	291.133	251.385	286.832	353.046	304.885	0.969231	0.000163889	0.00376138	0.252306	0.116868	0.806564	1110007C09Rik,Card19	caspase recruitment domain family, member 19 [Source:MGI Symbol;Acc:MGI:1915730]	13:-:49202951-49216026	ENSMUSG00000037960	13:-:49202951-49216026	68480	Q80VN1,Q9D1I2,B2RV71
ENSMUSG00000058586	623.488	296.34	399.919	438.433	224.307	255.502	219.857	262.929	196.301	182.159	271.574	204.758	1.04399	0.000165563	0.00379612	0.174034	0.310701	0.969039	Serhl	serine hydrolase-like [Source:MGI Symbol;Acc:MGI:1890404]	15:+:83089506-83116674	ENSMUSG00000058586	15:+:83089506-83116674	68607	Q3U3G8,E9Q8E7,E9Q2Z9,E9Q5R2,F6TMN2
MSTRG.8298	192.666	489.964	304.64	242.414	650.602	416.979	753.959	580.446	647.993	629.399	639.969	709.395	-1.0989278899486	0.000166297	0.00380928	-0.130912693554727	0.474609	0.9947	-	-	11:-:97844097-97847732	-	-	-	-
ENSMUSG00000002944	264.916	116.883	438.782	114.828	123.871	262.656	163.454	138.288	62.0952	87.0011	73.2068	75.0947	1.65462	0.000166775	0.00381655	1.21389	1.50965e-05	0.00287821	Cd36	CD36 antigen [Source:MGI Symbol;Acc:MGI:107899]	5:-:17781690-17888801	ENSMUSG00000002944	5:-:17781690-17888801	12491	Q9CT95,A0A0G2JFB7,Q08857
ENSMUSG00000021243	1371.14	634.002	803.599	1261.95	387.237	541.664	481.152	495.835	515.791	478.506	503.002	520.156	1.01364	0.000167535	0.00382972	-0.0826557412652107	0.520493	0.995939	Fcf1	FCF1 rRNA processing protein [Source:MGI Symbol;Acc:MGI:1920986]	12:+:84970897-84983303	ENSMUSG00000021243	12:+:84970897-84983303	73736	E9Q186,Q9CTH6
ENSMUSG00000031320	37013.8	12497	19334	33295.4	11136.1	13775.6	11413	11662.6	11487.6	10868.3	11900.8	10258.4	1.19824	0.000167682	0.00382972	0.108544	0.262895	0.95008	Rps4x	ribosomal protein S4, X-linked [Source:MGI Symbol;Acc:MGI:98158]	X:-:102184941-102189394	ENSMUSG00000031320	X:-:102184941-102189394	20102	Q3UXQ6,P62702,Q545X8
ENSMUSG00000037805	12435	4055.49	5780.65	11165	3384.69	4626.63	3325.48	3703.75	3403.22	3126.6	3941.36	3443.34	1.26494	0.000167834	0.00382972	0.112352	0.393999	0.987027	Rpl10a	ribosomal protein L10A [Source:MGI Symbol;Acc:MGI:1343877]	17:+:28328471-28331032	ENSMUSG00000037805	17:+:28328471-28331032	19896	Q3U561,D6RE43,Q5XJF6
MSTRG.33591	1326.18	1255.02	798.584	741.161	1412.8	1085.37	1109.64	1265.52	1444.21	2124.73	2349.7	2387.51	-1.01032596174271	0.000169667	0.00386669	-0.769522957186498	1.15394e-05	0.00234946	Kif17|Sh2d5	kinesin family member 17 [Source:MGI Symbol;Acc:MGI:1098229]|SH2 domain containing 5 [Source:MGI Symbol;Acc:MGI:2446215]	4:+:138250403-138302264	ENSMUSG00000028758|ENSMUSG00000045349	4:+:138250435-138301967|4:+:138250403-138261332	16559|230863	A2AM72,A2AM74,Q99PW8|A2AM66,A2AM67
ENSMUSG00000025432	136.472	118.064	280.821	103.229	64.7254	192.138	135.828	167.401	72.1106	40.7818	53.134	65.5827	1.45287	0.00016978	0.00386669	1.26657	0.000373535	0.0301718	Avil	advillin [Source:MGI Symbol;Acc:MGI:1333798]	10:+:127000709-127020994	ENSMUSG00000025432	10:+:127000709-127020994	11567	Q0VEI6,O88398,D3Z3N6,D3YXP4
ENSMUSG00000061983	16280.3	4279.81	6787.34	15460	3644.71	5272.54	3339.29	3723.77	3967.08	3658.13	4516.39	3702.17	1.43406	0.00017032	0.00387226	0.0125879	0.935056	0.999397	Rps12	ribosomal protein S12 [Source:MGI Symbol;Acc:MGI:98105]	10:-:23785211-23787195	ENSMUSG00000061983	10:-:23785211-23787195	20042	Q6ZWZ6
MSTRG.10637	1229.32	677.686	1247.4	2088.94	561.326	740.956	1099.28	678.703	611.938	515.21	641.15	551.195	1.17663	0.000170351	0.00387226	0.40881	0.0438084	0.561824	-	-	12:.:99645321-99645678	-	-	-	-
ENSMUSG00000095407	492.368	582.054	414.963	410.596	869.33	584.589	771.225	705.997	798.224	836.026	654.138	841.562	-0.720085494327698	0.000170724	0.00387703	-0.0961560294381156	0.535733	0.996211	Tmem200c	transmembrane protein 200C [Source:MGI Symbol;Acc:MGI:3646281]	17:+:68837136-68843138	ENSMUSG00000095407	17:+:68837136-68843138	622645	J3QK46
MSTRG.40945	134.866	142.857	171.752	118.307	289.033	175.785	264.749	236.545	320.491	248.769	223.163	231.792	-0.85318087356132	0.000170926	0.00387791	-0.0848268607114223	0.690434	0.999397	Gm18190|Vmn2r29	predicted gene, 18190 [Source:MGI Symbol;Acc:MGI:5010375]|vomeronasal 2, receptor 29 [Source:MGI Symbol;Acc:MGI:1923479]	7:-:7231327-7278280	ENSMUSG00000098900|ENSMUSG00000095730	7:-:7265498-7269335|7:-:7231327-7247328	100416683|76229	-|Q4VAH6,L7N2D4
ENSMUSG00000062372	166.442	432.113	183.035	215.737	703.052	473.19	702.16	506.753	515.791	686.493	549.051	542.685	-1.20408349720829	0.000172027	0.00389918	0.0568953	0.754706	0.999397	Otof	otoferlin [Source:MGI Symbol;Acc:MGI:1891247]	5:-:30367062-30461932	ENSMUSG00000062372	5:-:30367062-30461932	83762	B7ZN98,E9PYR6,Q9ESF1,D3YXV0
ENSMUSG00000076710	46.0257	4.72255	3.76099	6.95926	5.57978	10.2201	0	0	0	0	0	0	6.47916	0.000172789	NA	4.50197	0.020465	0.389927	Ighv1-49	immunoglobulin heavy variable 1-49 [Source:MGI Symbol;Acc:MGI:4439754]	12:-:115055223-115055656	ENSMUSG00000076710	12:-:115055223-115055656	629925	A0A075B5V9
MSTRG.48342	14.4499	5.90318	11.283	10.4389	33.4787	16.3521	10.3597	41.8503	38.0584	40.7818	67.303	24.0303	-1.97513174408743	0.000174362	0.00394833	-0.722953504758588	0.193409	0.907558	-	-	9:.:60738802-60742464	-	-	-	-
ENSMUSG00000095304	179.286	70.8382	68.9515	186.74	70.3052	74.6066	43.7411	93.7083	31.0476	38.063	55.4955	38.5486	1.6407	0.000175559	0.00397165	0.801828	0.0133226	0.308473	Plac9a	placenta specific 9a [Source:MGI Symbol;Acc:MGI:2663998]	14:-:25887932-25903100	ENSMUSG00000095304	14:-:25887932-25903100	211623	V9GXX6,Q8K262
ENSMUSG00000038393	3737.18	1733.17	4010.47	1901.04	1352.54	1799.76	1770.36	1247.32	1181.81	1324.05	1372.04	569.719	1.35672	0.00017655	0.00399026	0.473992	0.0616333	0.6542	Txnip	thioredoxin interacting protein [Source:MGI Symbol;Acc:MGI:1889549]	3:+:96557957-96561883	ENSMUSG00000038393	3:+:96557957-96561883	56338	Q91X82,Q8BG60
MSTRG.6944	21.9425	3.54191	21.3123	2.31975	0	9.19807	3.45325	1.81958	0	0	0	0	6.14714	0.000176743	NA	4.37818	0.0104834	NA	-	-	11:-:58202029-58221754	-	-	-	-
MSTRG.35477	207.116	90.909	304.64	68.4327	41.2904	146.147	39.1368	76.4223	49.0752	42.1412	63.7608	23.5297	1.92079	0.000176756	0.00399112	0.776872	0.103359	0.777002	Rbm47|Gm43323	RNA binding motif protein 47 [Source:MGI Symbol;Acc:MGI:2384294]|predicted gene 43323 [Source:MGI Symbol;Acc:MGI:5663460]	5:-:66016549-66173118	ENSMUSG00000070780|ENSMUSG00000107390	5:-:66016549-66173118|5:-:66080209-66084466	245945|-	D3Z5E3,D3YXZ5,D3Z113|-
ENSMUSG00000046330	17113	3029.51	4514.45	16817	2717.35	4337.4	2342.45	2788.51	3064.7	2779.96	3283.68	2969.25	1.77756	0.000180213	0.0040637	0.0105703	0.953372	0.999397	Rpl37a	ribosomal protein L37a [Source:MGI Symbol;Acc:MGI:98068]	1:+:72711260-72713809	ENSMUSG00000046330	1:+:72711260-72713809	19981	Q3U8M3,P61514,Q4VAF2
ENSMUSG00000028643	1542.93	400.236	564.149	1503.2	362.686	482.388	331.512	404.856	303.465	316.738	412.084	345.436	1.5424	0.000180463	0.0040637	0.20027	0.222349	0.924428	Ccdc23,Svbp	small vasohibin binding protein [Source:MGI Symbol;Acc:MGI:1916466]	4:+:119195306-119201298	ENSMUSG00000028643	4:+:119195306-119201298	69216	Q99LQ4,A2A7Q0,A2A7P9
ENSMUSG00000022574	719.821	342.385	495.197	579.938	258.902	384.275	288.922	295.682	263.404	228.378	332.973	230.29	1.02196	0.000180483	0.0040637	0.22202	0.241096	0.937945	Naprt	nicotinate phosphoribosyltransferase [Source:MGI Symbol;Acc:MGI:2442664]	15:-:75890964-75894481	ENSMUSG00000022574	15:-:75890964-75894481	223646	Q8CC86
ENSMUSG00000005413	927.472	518.3	1402.85	387.399	271.177	592.765	334.965	379.382	275.422	278.675	393.191	244.809	1.44187	0.000180821	0.00406744	0.407932	0.110203	0.790933	Hmox1	heme oxygenase 1 [Source:MGI Symbol;Acc:MGI:96163]	8:+:75093591-75100596	ENSMUSG00000005413	8:+:75093591-75100596	15368	H3BKP1,P14901
ENSMUSG00000022108	79560.3	43576.1	67833.3	61229.9	37044.2	47768.7	35862	38979	36037.3	35896.1	40301.5	34896	0.777496	0.000181457	0.0040779	0.117888	0.288808	0.959878	Itm2b	integral membrane protein 2B [Source:MGI Symbol;Acc:MGI:1309517]	14:-:73362231-73385271	ENSMUSG00000022108	14:-:73362231-73385271	16432	Q3TVJ0,O89051
MSTRG.40296	21.4073	20.0708	28.8343	5.79938	0	6.13205	0	9.0979	2.00307	1.35939	0	0	4.66794	0.000183127	0.00411153	2.30375	0.146286	0.853961	-	-	6:.:128936437-128937654	-	-	-	-
ENSMUSG00000085175	122.557	29.5159	51.4002	127.586	23.4351	34.7483	27.626	27.2937	20.0307	14.9533	28.3381	20.0253	1.99518	0.000185393	0.00415847	0.441449	0.21134	0.922305	Gm11423	predicted gene 11423 [Source:MGI Symbol;Acc:MGI:3651335]	11:-:82779601-82781042	ENSMUSG00000085175	11:-:82779601-82781042	100503272	-
MSTRG.36457	211.932	96.8122	233.182	98.5895	40.1744	157.389	95.5398	93.7083	48.0737	63.8915	74.3876	31.5398	1.57119	0.000185731	0.00416213	0.842319	0.0471746	0.580516	-	-	5:.:114891178-114895039	-	-	-	-
MSTRG.7408	35.3221	64.935	31.3416	32.4765	112.712	72.5626	125.468	75.5125	95.1459	87.0011	94.4604	101.128	-1.21258664493768	0.000186919	0.00418479	0.0241966	0.927553	0.999397	-	-	11:.:70376559-70381895	-	-	-	-
ENSMUSG00000095737	3.2111	4.72255	1.25366	53.3543	6.69574	71.5406	0	0	0	0	0	0	6.48287	0.000188491	0.00421386	6.81114	0.00108593	0.0632461	Igkv11-125	immunoglobulin kappa variable 11-125 [Source:MGI Symbol;Acc:MGI:3642338]	6:+:67913573-67914052	ENSMUSG00000095737	6:+:67913573-67914052	243428	A0A075B5K1
ENSMUSG00000019866	298.097	197.166	384.875	167.022	85.9286	453.772	89.7844	192.875	145.223	112.83	106.268	83.1048	1.23132	0.000188597	0.00421386	0.880891	0.0669967	0.671766	Aim1	absent in melanoma 1 [Source:MGI Symbol;Acc:MGI:109544]	10:-:43950307-44148853	ENSMUSG00000019866	10:-:43950307-44148853	11630	Q3UN98,E9PVP1
MSTRG.6916	9776.72	13708.4	9259.56	8058.82	16500.5	14731.2	17094.7	18803.5	19329.6	16715.1	16020.5	16727.6	-0.753591988962806	0.000188749	0.00421386	-0.0352910893632484	0.733793	0.999397	Gria1	glutamate receptor, ionotropic, AMPA1 (alpha 1) [Source:MGI Symbol;Acc:MGI:95808]	11:+:57011371-57330244	ENSMUSG00000020524	11:+:57011387-57330244	14799	G5CJW7,P23818,Q7TNB5,F6YNQ1
ENSMUSG00000042613	7648.83	4765.05	8336.87	5879.41	3450.54	5062.01	3639.72	3549.09	3649.6	3489.56	4508.12	3094.9	0.85339	0.000189196	0.00421987	0.0913681	0.573471	0.997942	Pbxip1	pre B cell leukemia transcription factor interacting protein 1 [Source:MGI Symbol;Acc:MGI:2441670]	3:+:89436706-89450952	ENSMUSG00000042613	3:+:89436706-89450952	229534	D3YY15,Q3TVI8,D3YUE1,D3Z2F0
ENSMUSG00000031362	32.111	11.8064	27.5806	24.3574	13.3915	13.2861	4.60433	10.9175	5.00768	4.07818	4.72302	5.00631	2.3469	0.00019167	0.00426992	1.15679	0.0674633	0.672612	Xlr4c	X-linked lymphocyte-regulated 4C [Source:MGI Symbol;Acc:MGI:3574099]	X:-:73233688-73243130	ENSMUSG00000031362	X:-:73233688-73243130	72891	Q8C1K9,L7MUB7,Q3TKR2
MSTRG.25204	249.93	106.257	220.645	325.925	93.7403	96.0688	111.655	61.8657	81.1244	120.986	62.58	76.5966	1.4089	0.000191799	0.00426992	0.0950986	0.735534	0.999397	-	-	2:-:57981843-58040703	-	-	-	-
ENSMUSG00000003873	2105.94	983.47	1620.99	2101.7	784.517	1043.47	733.239	749.667	923.416	751.744	993.015	719.908	1.00852	0.0001954	0.004346	-0.0319690836166316	0.845077	0.999397	Bax	BCL2-associated X protein [Source:MGI Symbol;Acc:MGI:99702]	7:-:45461695-45466898	ENSMUSG00000003873	7:-:45461695-45466898	12028	Q8K3J2,Q07813,Q544Z6
ENSMUSG00000094800	302.914	105.077	132.888	303.888	124.987	141.037	93.2377	176.499	58.0891	67.9696	103.906	64.0808	1.52932	0.000197299	0.00438414	0.875808	0.00187162	0.0914863	Gm9780	predicted gene 9780 [Source:MGI Symbol;Acc:MGI:3710532]	14:-:26027282-26042711	ENSMUSG00000094800	14:-:26027282-26042711	100039175	A0A0N4SUQ4
ENSMUSG00000039682	7513.43	3865.4	6332.26	5846.94	3323.32	4815.7	2973.25	3175.17	3300.06	3292.45	3603.66	3158.98	0.819134	0.000198599	0.00440889	0.097585	0.531763	0.996211	Lap3	leucine aminopeptidase 3 [Source:MGI Symbol;Acc:MGI:1914238]	5:+:45493374-45512691	ENSMUSG00000039682	5:+:45493374-45512691	66988	A0A0G2JEM7
ENSMUSG00000053158	540.535	342.385	734.647	262.132	170.741	432.309	181.871	310.238	196.301	187.596	242.055	124.657	1.32814	0.000199132	0.0044166	0.550477	0.0898342	0.747302	Fes	feline sarcoma oncogene [Source:MGI Symbol;Acc:MGI:95514]	7:-:80377756-80387946	ENSMUSG00000053158	7:-:80377756-80387946	14159	Q8CGG9,P16879
MSTRG.19852	6.4222	10.6257	18.805	8.11914	0	3.06602	0	2.72937	0	0	0	0	5.97235	0.000201013	NA	3.08197	0.113364	NA	-	-	17:.:34994774-34995607	-	-	-	-
MSTRG.41182	248.86	77.922	201.84	247.054	81.4648	123.663	50.6476	90.0692	73.1121	80.2042	76.7491	66.0834	1.395	0.000203434	0.00450602	0.232815	0.418191	0.992117	Apoc1	apolipoprotein C-I [Source:MGI Symbol;Acc:MGI:88053]	7:-:19689481-19693450	ENSMUSG00000040564	7:-:19689481-19692660	11812	P34928
ENSMUSG00000016528	3231.97	2033.06	3651.92	2098.22	1598.05	2499.83	1583.89	1591.22	1555.38	1489.89	1617.63	1333.18	0.877904	0.000203543	0.00450602	0.279227	0.0974746	0.766124	Mapkapk2	MAP kinase-activated protein kinase 2 [Source:MGI Symbol;Acc:MGI:109298]	1:-:131053700-131097826	ENSMUSG00000016528	1:-:131053700-131097826	17164	A0A087WSN7,P49138
ENSMUSG00000006333	22021.7	6462.81	9665.75	19717.9	4896.81	7878.66	5220.16	5314.08	5347.2	5611.57	6929.85	5054.88	1.3348	0.000203795	0.00450739	0.0230867	0.892548	0.999397	Rps9	ribosomal protein S9 [Source:MGI Symbol;Acc:MGI:1924096]	7:+:3703993-3706897	ENSMUSG00000006333	7:+:3703993-3706897	76846	D3YUV6,Q6ZWN5,D3Z673,Q9CXW7,F7CJS8,D3YWH9
MSTRG.550	2689.83	1488.78	2671.56	3047	1542.25	1709.82	1238.56	1393.8	1403.15	1264.24	1297.65	1410.28	0.880558	0.000204511	0.00451904	0.129707	0.277319	0.958388	Gm15832|Rnf149	predicted gene 15832 [Source:MGI Symbol;Acc:MGI:3834078]|ring finger protein 149 [Source:MGI Symbol;Acc:MGI:2677438]	1:-:39547570-39577405	ENSMUSG00000085894|ENSMUSG00000048234	1:-:39547570-39552002|1:-:39551296-39577405	-|67702	-|A0A0A6YWR9,A0A0A6YVR6
ENSMUSG00000004707	1462.12	675.324	2280.42	466.27	156.234	888.125	206.044	423.962	127.195	122.345	200.728	5.00631	3.4258	0.000205206	0.00453016	1.8813	0.0467506	0.578211	Ly9	lymphocyte antigen 9 [Source:MGI Symbol;Acc:MGI:96885]	1:-:171588624-171607410	ENSMUSG00000004707	1:-:171588624-171607410	17085	Q7TMP7,E9PX73,Q01965,E9PV93,M0QWN5
ENSMUSG00000046993	57.2646	29.5159	61.4295	41.7556	20.0872	48.0344	16.1152	28.2035	15.023	6.79696	20.0728	5.00631	2.05181	0.000206826	0.00456169	1.29238	0.0277056	0.453826	Gm5637	predicted pseudogene 5637 [Source:MGI Symbol;Acc:MGI:3648120]	X:-:60045111-60046229	ENSMUSG00000046993	X:-:60045111-60046229	434782	-
ENSMUSG00000076532	100.079	40.1417	430.007	42.9154	8.92765	43.9463	12.6619	7.27832	4.00614	19.0315	24.7959	0	3.70772	0.00020768	0.00457629	0.640151	0.494507	0.9947	Igkv4-91	immunoglobulin kappa chain variable 4-91 [Source:MGI Symbol;Acc:MGI:3642277]	6:-:68768555-68769103	ENSMUSG00000076532	6:-:68768555-68769103	434033	A0A075B5L2
MSTRG.41995	181.962	66.1157	190.557	119.467	47.9861	78.6946	36.8346	44.5797	46.0706	51.6569	66.1223	35.5448	1.49781	0.00020814	0.00458217	0.0785011	0.816473	0.999397	-	-	7:+:45458032-45458532	-	-	-	-
ENSMUSG00000044786	584.42	381.346	853.745	354.922	268.945	552.906	233.67	280.215	227.349	250.128	285.743	144.182	1.26462	0.00020973	0.00461289	0.562972	0.0676172	0.67336	Zfp36	zinc finger protein 36 [Source:MGI Symbol;Acc:MGI:99180]	7:-:28376784-28380253	ENSMUSG00000044786	7:-:28376784-28380253	22695	Q3TW34,P22893,Q3U3D2
ENSMUSG00000026637	142.359	80.2833	173.006	103.229	35.7106	99.1348	54.1009	40.9405	28.043	48.9381	69.6646	32.0404	1.49656	0.000210229	0.00461959	0.376532	0.383724	0.982845	Traf5	TNF receptor-associated factor 5 [Source:MGI Symbol;Acc:MGI:107548]	1:-:191997205-192092559	ENSMUSG00000026637	1:-:191997205-192092559	22033	E9QMA6
ENSMUSG00000022817	7194.46	4603.3	9648.2	3775.4	2991.88	5101.86	2909.94	3137.86	2780.26	2949.88	3487.95	1971.99	1.17274	0.000211555	0.00464443	0.338366	0.122453	0.820218	Itgb5	integrin beta 5 [Source:MGI Symbol;Acc:MGI:96614]	16:+:33829665-33949153	ENSMUSG00000022817	16:+:33829665-33949153	16419	G5E8F8,Q6PE70
ENSMUSG00000034936	560.337	489.964	492.69	864.108	415.136	234.04	511.08	332.983	339.521	368.395	292.827	259.828	0.935529	0.000212008	0.00465008	0.24596	0.307404	0.969039	Arl4d	ADP-ribosylation factor-like 4D [Source:MGI Symbol;Acc:MGI:1933155]	11:+:101665541-101667832	ENSMUSG00000034936	11:+:101665541-101667832	80981	Q99PE9
ENSMUSG00000040061	223.706	229.044	480.153	128.746	139.494	312.734	135.828	158.303	93.1428	110.111	109.81	56.0707	1.52979	0.000213976	0.00468769	1.02712	0.00251711	0.109949	Plcb2	phospholipase C, beta 2 [Source:MGI Symbol;Acc:MGI:107465]	2:-:118707517-118728438	ENSMUSG00000040061	2:-:118707517-118728438	18796	E9PYI3
ENSMUSG00000051037	289.534	210.153	293.357	229.656	234.351	160.455	136.979	122.822	171.263	115.548	146.414	128.162	0.867091	0.000214117	0.00468769	0.219597	0.383646	0.982845	Zfp455	zinc finger protein 455 [Source:MGI Symbol;Acc:MGI:3040708]	13:+:67194506-67209298	ENSMUSG00000051037	13:+:67194506-67209298	218311	Q921U4,Q7M6X9,Q8BMT6
ENSMUSG00000046688	1237.34	689.492	1367.75	775.957	407.324	777.748	354.533	607.739	522.802	478.506	601.004	461.582	0.981021	0.000216967	0.0047457	0.0588785	0.807192	0.999397	Tifa	TRAF-interacting protein with forkhead-associated domain [Source:MGI Symbol;Acc:MGI:2182965]	3:+:127789805-127832164	ENSMUSG00000046688	3:+:127789805-127832164	211550	Q793I8,I3PQW8
MSTRG.20275	103.825	36.5997	67.6979	25.5173	20.0872	91.9807	4.60433	34.572	15.023	16.3127	16.5306	5.00631	2.18945	0.000218268	0.00476978	1.54105	0.0420508	0.551979	-	-	17:-:48783652-48794873	-	-	-	-
MSTRG.16531	925.331	2389.61	1312.59	1393.01	3126.91	2804.39	3211.52	2713.9	3108.77	3408	2909.38	2931.7	-1.03814397815836	0.000219455	0.00479131	-0.0593891625581535	0.540368	0.996211	Cacna1i	calcium channel, voltage-dependent, alpha 1I subunit [Source:MGI Symbol;Acc:MGI:2178051]	15:+:80287238-80398288	ENSMUSG00000022416	15:+:80287238-80398279	239556	Q99M83,E0CXK2,F7BCE6,F6V0N5,F6TAX9,F7BQ85,E9Q7P2
ENSMUSG00000021091	18394.2	14056.7	39528	6793.4	4297.55	14329.6	4393.68	6237.52	4850.44	3847.08	8475.46	949.197	2.12005	0.000221365	0.00482856	0.691188	0.310795	0.969123	Serpina3n	serine (or cysteine) peptidase inhibitor, clade A, member 3N [Source:MGI Symbol;Acc:MGI:105045]	12:+:104406729-104414329	ENSMUSG00000021091	12:+:104406729-104414329	20716	G3X8T9
ENSMUSG00000030310	15800.2	19571.4	13874.3	18293.6	27632.2	21006.4	26367.8	23357	26846.2	27712.6	23090.8	25484.1	-0.610727047947984	0.000223447	0.0048695	-0.0683389469039465	0.540569	0.996211	Slc6a1	solute carrier family 6 (neurotransmitter transporter, GABA), member 1 [Source:MGI Symbol;Acc:MGI:95627]	6:+:114282635-114317532	ENSMUSG00000030310	6:+:114282635-114317532	232333	Q6PCX2,P31648
ENSMUSG00000026418	1034.51	434.474	778.526	766.678	351.526	447.64	347.627	407.586	419.643	356.161	371.938	366.963	0.994278	0.00022592	0.00491889	0.0384504	0.773466	0.999397	Tnni1	troponin I, skeletal, slow 1 [Source:MGI Symbol;Acc:MGI:105073]	1:+:135779434-135810989	ENSMUSG00000026418	1:+:135779434-135810989	21952	Q9WUZ5,D3YUN3,F6QC77,D3YTL4
ENSMUSG00000000628	821.506	668.24	1384.05	426.835	305.772	814.54	280.864	434.879	313.481	280.035	448.687	163.706	1.45477	0.000226686	0.00493104	0.609657	0.0969397	0.764987	Hk2	hexokinase 2 [Source:MGI Symbol;Acc:MGI:1315197]	6:-:82725025-82774454	ENSMUSG00000000628	6:-:82725025-82774454	15277	E9Q5B5,E9Q9M6,O08528
MSTRG.37175	1138.87	1376.62	2081.08	619.374	847.01	1558.56	757.412	929.805	590.906	633.477	551.413	449.066	1.22974	0.000227772	0.00495014	0.881497	0.000125294	0.0139449	Trim56	tripartite motif-containing 56 [Source:MGI Symbol;Acc:MGI:2685298]	5:-:137105644-137116365	ENSMUSG00000043279	5:-:137105644-137116209	384309	D3YVX5,Q80VI1
ENSMUSG00000034472	1367.93	2247.93	1869.21	1532.2	2504.2	2500.85	2513.96	2620.19	2777.26	2845.21	2851.52	3030.32	-0.714158702487135	0.000230486	0.00500454	-0.183049112582748	0.00501882	0.17317	Rasd2	RASD family, member 2 [Source:MGI Symbol;Acc:MGI:1922391]	8:+:75213944-75224113	ENSMUSG00000034472	8:+:75213944-75224113	75141	Q8JZW1,P63032
MSTRG.50831	8014.9	4536.01	7053.12	7635.47	3761.89	5050.76	3647.78	3994.89	3835.88	4136.63	4282.6	3677.64	0.773987	0.000231437	0.00502059	0.047081	0.70324	0.999397	Snora70|Rpl10	small nucleolar RNA, H/ACA box 70 [Source:MGI Symbol;Acc:MGI:2148178]|ribosomal protein L10 [Source:MGI Symbol;Acc:MGI:105943]	X:+:74270812-74273135	ENSMUSG00000064981|ENSMUSG00000008682	X:+:74272484-74272620|X:+:74270812-74273135	104368|434434,110954	-|Q6ZWV3,B7FAU6,I7HLV2
ENSMUSG00000090862	10463.4	3321.13	4820.34	10391.3	2543.26	3711.93	2785.62	2918.61	2885.42	2614.11	3405.3	2883.14	1.29868	0.000231911	0.00502629	0.0209517	0.881108	0.999397	Rps13	ribosomal protein S13 [Source:MGI Symbol;Acc:MGI:1915302]	7:-:116331505-116334195	ENSMUSG00000090862	7:-:116331505-116334195	102642137,68052	A0A0U1RQ71,Q921R2,P62301
ENSMUSG00000045004	38.5332	24.7934	38.8636	40.5957	18.9712	18.3961	4.60433	30.9328	13.02	9.51575	4.72302	12.0152	1.83484	0.000232438	0.00503312	0.881666	0.162352	0.872357	Spata21	spermatogenesis associated 21 [Source:MGI Symbol;Acc:MGI:3607787]	4:+:141088333-141112760	ENSMUSG00000045004	4:+:141088333-141112760	329972	Q8BHW6
ENSMUSG00000084319	5748.4	1927.98	3309.67	4238.19	1496.5	2347.55	1623.03	1675.83	1747.68	1621.76	2004.92	1600.52	1.12659	0.000233694	0.00505572	0.0348896	0.825018	0.999397	Tpt1-ps3	tumor protein, translationally-controlled, pseudogene 3 [Source:MGI Symbol;Acc:MGI:2664997]	6:-:99877816-99878334	ENSMUSG00000084319	6:-:99877816-99878334	-	-
ENSMUSG00000003355	144.499	94.4509	81.4882	165.862	42.4063	66.4305	39.1368	47.3091	62.0952	23.1097	37.7842	51.0644	1.47146	0.000237926	0.00514258	0.150149	0.676488	0.999397	Fkbp11	FK506 binding protein 11 [Source:MGI Symbol;Acc:MGI:1913370]	15:-:98724373-98728198	ENSMUSG00000003355	15:-:98724373-98728198	66120	Q9D1M7
ENSMUSG00000030148	117.205	59.0318	109.069	104.389	56.9137	43.9463	64.4606	42.7601	32.0491	33.9848	56.6762	33.0417	1.33537	0.000238565	0.0051517	0.424909	0.183316	0.893947	Clec4a2	C-type lectin domain family 4, member a2 [Source:MGI Symbol;Acc:MGI:1349412]	6:+:123106428-123143999	ENSMUSG00000030148	6:+:123106428-123143999	26888	Q923C7,E0CYQ6,E0CY25,Q9QZ15
MSTRG.40132	119.346	114.522	246.972	60.3136	11.1596	157.389	61.0074	97.3475	38.0584	42.1412	60.2185	34.5436	1.63377	0.000239865	0.00517508	0.907698	0.121097	0.816007	RP24-503A2.8,2010008C14Rik|Lpar5	RIKEN cDNA 2010008C14 gene [Source:MGI Symbol;Acc:MGI:1917109]|lysophosphatidic acid receptor 5 [Source:MGI Symbol;Acc:MGI:2685918]	6:+:125067920-125084029	ENSMUSG00000107761|ENSMUSG00000067714	6:+:125083437-125084029|6:+:125067920-125082472	-|381810	-|G3X9K0,F6S365
ENSMUSG00000050549	283.112	174.734	241.957	307.367	113.827	179.873	98.9931	119.182	147.226	78.8448	94.4604	142.179	1.11466	0.000241464	0.00520485	0.136559	0.633836	0.999397	5730508B09Rik	RIKEN cDNA 5730508B09 gene [Source:MGI Symbol;Acc:MGI:1917867]	3:-:127869058-127896324	ENSMUSG00000050549	3:-:127869058-127896324	70617	A0A0H2UKC2,Q9CZL2
ENSMUSG00000024516	6021.88	2750.88	4479.34	5930.45	2575.63	3031.28	2113.39	2407.3	2356.61	2520.31	2672.05	2442.58	0.941283	0.000242664	0.00522597	0.0199225	0.87018	0.999397	Sec11c	SEC11 homolog C, signal peptidase complex subunit [Source:MGI Symbol;Acc:MGI:1913536]	18:+:65800549-65817665	ENSMUSG00000024516	18:+:65800549-65817665	66286	D6RFV4,Q9D8V7,D3Z5H3
ENSMUSG00000094951	217.819	16.5289	451.319	34.7963	44.6382	87.8927	33.3814	0.90979	0	9.51575	7.08453	0	5.48372	0.000243558	0.00524047	3.37109	0.0272062	0.451346	Ighv5-6	immunoglobulin heavy variable 5-6 [Source:MGI Symbol;Acc:MGI:4439815]	12:-:113625506-113625956	ENSMUSG00000094951	12:-:113625506-113625956	777780	A0A075B5Q0
MSTRG.41547	764.776	205.431	246.972	701.725	164.046	284.118	189.929	143.747	181.278	131.861	166.486	170.715	1.56178	0.00024378	0.0052405	0.261792	0.273153	0.957812	Nphs1|Rps12-ps5	nephrosis 1, nephrin [Source:MGI Symbol;Acc:MGI:1859637]|ribosomal protein S12, pseudogene 5 [Source:MGI Symbol;Acc:MGI:3644977]	7:+:30263263-30487223	ENSMUSG00000006649|ENSMUSG00000081565	7:+:30458315-30487223|7:+:30263263-30263651	54631|-	Q9QZS7,E9QPI7,F6RCI4|-
MSTRG.39873	14975.5	4865.4	6910.2	13206.4	3979.5	5775.37	4324.62	4526.2	4318.62	3868.83	4844.64	3979.02	1.23212	0.000244074	0.00524208	0.129471	0.342397	0.978146	Snora7a|Rpl32	small nucleolar RNA, H/ACA box 7A [Source:MGI Symbol;Acc:MGI:3819512]|ribosomal protein L32 [Source:MGI Symbol;Acc:MGI:98038]	6:-:115805505-115808747	ENSMUSG00000064563|ENSMUSG00000057841	6:-:115807975-115808114|6:-:115805505-115808747	100217451|102642864,19951	-|Q5PR09,P62911
ENSMUSG00000051506	539.464	504.132	1263.69	238.935	248.858	943.313	193.382	311.148	187.287	224.3	268.031	99.125	1.7119	0.00024496	0.00525635	1.12719	0.0145464	0.325491	Wdfy4	WD repeat and FYVE domain containing 4 [Source:MGI Symbol;Acc:MGI:3584510]	14:-:32959547-33185508	ENSMUSG00000051506	14:-:32959547-33185508	545030	Q69ZF2,E9Q2M9,E0CXD5,F6X8K3,E9PV60
MSTRG.27399	11291.3	10377.8	9327.26	12188	9222.26	7357.44	9582.76	8471.96	7674.77	7507.93	7847.3	7269.67	0.511342	0.000245368	0.00526036	0.192925	0.0516696	0.605582	Dbndd2|Gm20458|Sys1	dysbindin (dystrobrevin binding protein 1) domain containing 2 [Source:MGI Symbol;Acc:MGI:106562]|predicted gene 20458 [Source:MGI Symbol;Acc:MGI:5141923]|SYS1 Golgi-localized integral membrane protein homolog (S. cerevisiae) [Source:MGI Symbol;Acc:MGI:1913710]	2:+:164456964-164493319	ENSMUSG00000017734|ENSMUSG00000090996|ENSMUSG00000045503	2:+:164486106-164493319|2:+:164460967-164490760|2:+:164456964-164479638	52840|-|66460	Q9CRD4,A2A5G0|E9PXJ7|Q9CYX5,Q78S06,D6RE24
MSTRG.7370	512.705	937.426	503.973	577.619	1393.83	1009.74	1118.85	1080.83	1027.58	1266.95	1121.72	1293.13	-0.896675990537298	0.000246207	0.00527357	-0.0338060550865584	0.807323	0.999397	Fgf11	fibroblast growth factor 11 [Source:MGI Symbol;Acc:MGI:109167]	11:-:69796068-69803103	ENSMUSG00000042826	11:-:69796068-69801857	14166	Q6NXW2,P70378
MSTRG.12377	7997.24	6630.46	9342.31	6250.57	5018.45	5305.24	4381.02	5383.23	3988.11	4628.73	5488.15	4289.41	0.716437	0.000249085	0.00533043	0.127561	0.302396	0.967107	Ctsl	cathepsin L [Source:MGI Symbol;Acc:MGI:88564]	13:-:64361631-64370306	ENSMUSG00000021477	13:-:64363214-64370306	13039	Q3UWH6,P06797,Q543M3
ENSMUSG00000011008	73.8552	23.6127	120.352	8.11914	4.46382	20.4402	11.5108	5.45874	3.00461	9.51575	10.6268	1.00126	3.28549	0.000250279	0.00535116	0.873788	0.270134	0.955816	Mcoln2	mucolipin 2 [Source:MGI Symbol;Acc:MGI:1915529]	3:+:146149833-146195513	ENSMUSG00000011008	3:+:146149833-146195513	68279	F7B2J7
ENSMUSG00000099927	3165.07	1119.24	1654.84	2715.27	892.765	1131.36	901.297	1021.69	1050.61	903.996	1036.7	931.175	1.14227	0.000253129	0.00540723	0.00998326	0.931074	0.999397	Gm8226	predicted gene 8226 [Source:MGI Symbol;Acc:MGI:3643827]	9:+:84423984-84424781	ENSMUSG00000099927	9:+:84423984-84424781	666669	-
ENSMUSG00000026980	179.286	203.07	223.152	118.307	110.48	196.226	131.223	121.912	96.1474	78.8448	61.3993	102.129	1.0869	0.000253617	0.00541278	0.715569	0.00806657	0.228161	Ly75	lymphocyte antigen 75 [Source:MGI Symbol;Acc:MGI:106662]	2:-:60292103-60383303	ENSMUSG00000026980	2:-:60292103-60383303	17076	A2AW86,Q60767
MSTRG.24650	487.552	245.572	517.763	530.064	271.177	227.908	210.648	234.726	238.365	217.503	221.982	214.27	0.9982	0.000255026	0.00543795	0.0833362	0.549547	0.996711	-	-	2:-:29845001-29846547	-	-	-	-
ENSMUSG00000037447	848.8	517.119	673.218	557.901	422.947	552.906	337.267	427.601	395.607	303.145	421.53	340.429	0.832444	0.000256373	0.00546178	0.253876	0.169183	0.880994	Arid5a	AT rich interactive domain 5A (MRF1-like) [Source:MGI Symbol;Acc:MGI:2443039]	1:+:36307733-36324029	ENSMUSG00000037447	1:+:36307733-36324029	214855	Q3U108,D3Z085,D3Z7U1,D3Z0W0,J3KMU9
ENSMUSG00000035697	1045.75	885.478	1716.27	359.562	494.368	1352.12	414.39	548.603	332.51	356.161	484.11	211.767	1.53475	0.000257487	0.0054806	1.02336	0.00513881	0.175833	Hmha1	histocompatibility (minor) HA-1 [Source:MGI Symbol;Acc:MGI:1917969]	10:+:80016653-80031472	ENSMUSG00000035697	10:+:80016653-80031472	70719	Q3TBD2,G3X9Q3,D3Z7R7
ENSMUSG00000050335	1824.97	357.733	2438.38	606.615	263.366	1039.38	267.051	308.419	149.229	114.189	363.673	36.5461	2.97946	0.000260968	0.00554318	1.5029	0.0488003	0.588182	Lgals3	lectin, galactose binding, soluble 3 [Source:MGI Symbol;Acc:MGI:96778]	14:+:47367751-47386160	ENSMUSG00000050335	14:+:47367751-47386160	16854	D3YVT4,Q8C253,D3YZJ2
ENSMUSG00000013974	60.4757	10.6257	58.9222	13.9185	7.81169	42.9243	23.0216	20.9252	8.01228	0	0	4.00505	3.51412	0.000261152	0.00554318	2.89505	0.00104866	0.0618935	Mcemp1	mast cell expressed membrane protein 1 [Source:MGI Symbol;Acc:MGI:1916439]	8:+:3665754-3669259	ENSMUSG00000013974	8:+:3665754-3669259	69189	Q9D8U6
ENSMUSG00000042385	135.401	44.8642	89.0102	49.8747	3.34787	162.499	11.5108	61.8657	11.0169	6.79696	30.6996	1.00126	2.72398	0.000261171	0.00554318	2.29064	0.0239092	0.420134	Gzmk	granzyme K [Source:MGI Symbol;Acc:MGI:1298232]	13:-:113171608-113225908	ENSMUSG00000042385	13:-:113171608-113225908	14945	O35205,D3Z594,D6RE36
MSTRG.8694	2503.05	1236.13	1262.44	1344.3	814.648	1743.55	768.923	1296.45	727.115	751.744	988.292	661.334	1.02221	0.000261361	0.00554318	0.564752	0.0289245	0.465437	Limd2	LIM domain containing 2 [Source:MGI Symbol;Acc:MGI:1915053]	11:-:106156256-106160878	ENSMUSG00000040699	11:-:106156256-106160860	67803	Q8BGB5
ENSMUSG00000037563	14920.9	4842.97	7029.3	12510.4	3698.28	5912.32	4151.95	4448.87	4463.84	3609.19	4870.62	3992.54	1.21468	0.000262838	0.0055649	0.104829	0.51435	0.995546	Rps16	ribosomal protein S16 [Source:MGI Symbol;Acc:MGI:98118]	7:+:28350652-28353155	ENSMUSG00000037563	7:+:28350652-28353155	20055	Q641N3,P14131,A4FUS1
ENSMUSG00000040543	1080.53	2253.84	1363.99	1111.16	2956.17	2652.11	3315.12	2676.6	2815.32	2967.55	2570.5	2816.55	-0.943762504390943	0.000262853	0.0055649	0.054196	0.598147	0.999397	Pitpnm3	PITPNM family member 3 [Source:MGI Symbol;Acc:MGI:2685726]	11:-:72047528-72135778	ENSMUSG00000040543	11:-:72047528-72135778	327958	Q14DP4,Q3UHE1
ENSMUSG00000061286	710.188	546.635	671.964	601.976	441.919	518.158	539.858	441.248	421.646	410.537	429.795	433.547	0.578936	0.000263522	0.0055741	0.192964	0.100642	0.772119	Exosc5	exosome component 5 [Source:MGI Symbol;Acc:MGI:107889]	7:+:25659164-25671368	ENSMUSG00000061286	7:+:25659164-25671368	27998	A0A0U1RPX0,Q9CRA8
ENSMUSG00000008384	672.19	153.483	342.25	512.665	133.915	234.04	148.49	120.092	155.238	129.142	179.475	147.686	1.46064	0.000264891	0.00559807	0.0574079	0.812867	0.999397	Sertad1	SERTA domain containing 1 [Source:MGI Symbol;Acc:MGI:1913438]	7:+:27486910-27490316	ENSMUSG00000008384	7:+:27486910-27490316	55942	Q9DCZ2,D3Z2X7,Q9JL10
ENSMUSG00000025779	105.966	42.5029	115.337	75.392	27.8989	52.1224	51.7987	46.3993	31.0476	39.4224	22.4343	27.5347	1.505	0.000266831	0.00563404	0.577798	0.0898838	0.747343	Ly96	lymphocyte antigen 96 [Source:MGI Symbol;Acc:MGI:1341909]	1:+:16688051-16709611	ENSMUSG00000025779	1:+:16688051-16709611	17087	Q64HC9,A0A087WQZ9,Q9JHF9
ENSMUSG00000053317	1683.15	526.564	747.184	1692.26	415.136	618.315	438.562	475.82	486.746	396.943	505.363	449.066	1.33941	0.000268292	0.00565986	0.0837992	0.598056	0.999397	Sec61b	Sec61 beta subunit [Source:MGI Symbol;Acc:MGI:1913462]	4:+:47474658-47483242	ENSMUSG00000053317	4:+:47474658-47483242	66212	A8Y5P8,Q9CQS8,A8Y5P9
ENSMUSG00000069862	437.78	87.3671	127.874	359.562	82.5807	110.377	65.6117	73.693	80.1228	50.2975	82.6529	79.0998	1.79371	0.000269498	0.00568027	0.176846	0.492825	0.9947	Rps12-ps9	ribosomal protein S12, pseudogene 9 [Source:MGI Symbol;Acc:MGI:3704324]	8:+:123206623-123207021	ENSMUSG00000069862	8:+:123206623-123207021	-	-
ENSMUSG00000087163	6.4222	7.08382	6.26832	9.27901	3.34787	3.06602	4.60433	1.81958	0	0	0	0	5.37893	0.000270363	NA	4.19438	0.00589442	NA	Gm16230	predicted gene 16230 [Source:MGI Symbol;Acc:MGI:3802022]	10:-:127671604-127676724	ENSMUSG00000087163	10:-:127671604-127676724	102632898	-
ENSMUSG00000032012	1325.11	1730.81	1431.68	1550.75	2167.19	1964.3	1913.1	1966.97	2083.19	2161.43	2151.34	2338.45	-0.533760148025658	0.000272813	0.00574496	-0.125868545888591	0.121033	0.815809	Pvrl1	poliovirus receptor-related 1 [Source:MGI Symbol;Acc:MGI:1926483]	9:+:43744576-43807454	ENSMUSG00000032012	9:+:43744576-43807454	58235	Q9JKF6
MSTRG.52025	45.4906	14.1676	58.9222	27.837	8.92765	39.8583	3.45325	10.9175	8.01228	8.15636	10.6268	6.00758	2.18531	0.000273051	0.00574496	0.965981	0.191259	0.90493	-	-	Y:.:43039372-43039997	-	-	-	-
ENSMUSG00000027641	300.773	179.457	384.875	169.342	154.002	337.263	143.885	156.484	143.22	101.954	109.81	101.128	1.18279	0.000274788	0.00577638	0.796624	0.0106182	0.270798	Rbl1	retinoblastoma-like 1 (p107) [Source:MGI Symbol;Acc:MGI:103300]	2:-:157145893-157204534	ENSMUSG00000027641	2:-:157145893-157204534	19650	Q6PAR4,Q64701
MSTRG.14116	3306.36	1643.45	2082.34	2215.36	910.62	2054.24	1251.23	1033.52	912.399	1107.91	1468.86	1301.64	0.949339	0.000275926	0.00579517	0.131841	0.600107	0.999397	Pnp2|Pnp	purine-nucleoside phosphorylase 2 [Source:MGI Symbol;Acc:MGI:3712328]|purine-nucleoside phosphorylase [Source:MGI Symbol;Acc:MGI:97365]	14:+:50931029-50965237	ENSMUSG00000068417|ENSMUSG00000021871	14:+:50955992-50964749|14:+:50944302-50965237	667034|18950	Q9D8C9|Q9D8C9,Q543K9
MSTRG.20140	2653.44	1566.71	2025.92	2196.81	1281.12	1583.09	1322.59	1365.59	1298.99	1173.16	1368.5	1300.14	0.71634	0.000276885	0.00581019	0.110726	0.281359	0.958388	Slc35b2	solute carrier family 35, member B2 [Source:MGI Symbol;Acc:MGI:1921086]	17:+:45563935-45567669	ENSMUSG00000037089	17:+:45563964-45567669	73836	Q9D1L5,Q91ZN5,Q3TJQ2
MSTRG.44988	1015.78	1069.66	852.492	1267.75	2275.43	1740.48	2078.85	975.295	1801.76	2006.46	1481.85	1535.44	-0.698102619693586	0.000277164	0.00581091	0.0507587	0.829769	0.999397	Unc5d	unc-5 homolog D (C. elegans) [Source:MGI Symbol;Acc:MGI:2389364]	8:-:28646717-29219622	ENSMUSG00000063626	8:-:28646717-29219338	210801	Q5DTV3,Q8K1S2
MSTRG.20505	1806.78	2750.88	2265.37	2071.54	3906.96	2871.84	3625.91	3257.05	4008.15	3913.69	2878.68	3846.35	-0.720230675902049	0.000277542	0.00581369	-0.100788703432635	0.480859	0.9947	Fbxl17	F-box and leucine-rich repeat protein 17 [Source:MGI Symbol;Acc:MGI:1354704]	17:-:63045947-63500017	ENSMUSG00000023965	17:-:63057452-63500017	50758	Q3U407,G3X9V9
MSTRG.24811	17108.2	5391.97	8696.67	14781.5	4682.55	6048.24	4955.41	5267.68	5292.11	4581.15	5527.12	4604.31	1.20074	0.000278198	0.00582231	0.0671474	0.553198	0.996711	Rpl12|Snora65	ribosomal protein L12 [Source:MGI Symbol;Acc:MGI:98002]|small nucleolar RNA, H/ACA box 65 [Source:MGI Symbol;Acc:MGI:2148176]	2:+:32961559-32965345	ENSMUSG00000038900|ENSMUSG00000065124	2:+:32961559-32965345|2:+:32963291-32963420	269261|104367	Q3TIQ2,A0A0A6YVW4,P35979|-
MSTRG.23299	313.617	225.502	339.743	226.176	207.568	322.955	164.605	196.515	112.172	179.44	139.329	154.194	0.920354	0.000280169	0.0058584	0.609985	0.016894	0.349747	Ifit1bl1	interferon induced protein with tetratricpeptide repeats 1B like 1 [Source:MGI Symbol;Acc:MGI:3650685]	19:-:34592888-34662436	ENSMUSG00000079339	19:-:34592888-34601968	667373	D3Z6F0,E9PXF7
MSTRG.766	1520.99	1064.93	1297.54	1370.97	884.953	1073.11	888.635	916.158	760.165	855.058	784.021	957.207	0.646472	0.000280831	0.00586707	0.16275	0.177035	0.889624	Gm18800|Asnsd1|Gm28551	predicted gene, 18800 [Source:MGI Symbol;Acc:MGI:5010985]|asparagine synthetase domain containing 1 [Source:MGI Symbol;Acc:MGI:1917646]|predicted gene 28551 [Source:MGI Symbol;Acc:MGI:5579257]	1:-:53325507-53352752	ENSMUSG00000101838|ENSMUSG00000026095|ENSMUSG00000099913	1:-:53326206-53342186|1:-:53344617-53352752|1:-:53325507-53352667	100417745|70396|-	-|Q3TGY6,D3Z0F1,M0QW65|Q8BFS9
ENSMUSG00000029826	1803.57	1416.76	2544.94	756.239	826.923	1704.71	850.65	1096.3	653.001	768.057	820.625	495.625	1.25348	0.000281236	0.00587038	0.712499	0.00425686	0.156292	Zc3hav1	zinc finger CCCH type, antiviral 1 [Source:MGI Symbol;Acc:MGI:1926031]	6:-:38305286-38354603	ENSMUSG00000029826	6:-:38305286-38354603	78781	Q3TN74,G3X9X5,D3Z5I1
MSTRG.42673	57.2646	9.44509	23.8196	62.6333	4.46382	24.5282	8.05758	9.0979	10.0154	6.79696	4.72302	3.00379	2.67912	0.000282614	0.00589395	0.950713	0.180011	0.893036	-	-	7:.:73617192-73618383	-	-	-	-
ENSMUSG00000032193	442.061	1246.75	470.124	543.982	1641.57	1053.69	1585.04	1449.29	1415.17	1757.69	1303.55	2009.03	-1.26386905044255	0.000283698	0.00591137	-0.179810189048971	0.334799	0.975299	Ldlr	low density lipoprotein receptor [Source:MGI Symbol;Acc:MGI:96765]	9:+:21723576-21749916	ENSMUSG00000032193	9:+:21723576-21749916	16835	Q3TVR4,P35951
ENSMUSG00000022126	366.6	132.231	744.677	103.229	22.3191	393.473	11.5108	146.476	0	12.2345	23.6151	0	5.24986	0.000284758	0.00592826	4.01497	0.0146555	0.326014	Irg1	immunoresponsive gene 1 [Source:MGI Symbol;Acc:MGI:103206]	14:+:103046977-103056573	ENSMUSG00000022126	14:+:103046977-103056573	16365	A0A0R4J027,P54987
ENSMUSG00000068220	1105.69	296.34	737.155	528.904	217.611	518.158	249.785	345.72	234.359	205.268	367.215	196.748	1.41343	0.00028641	0.00595742	0.410598	0.174409	0.885743	Lgals1	lectin, galactose binding, soluble 1 [Source:MGI Symbol;Acc:MGI:96777]	15:+:78926725-78930465	ENSMUSG00000068220	15:+:78926725-78930465	16852	P16045
MSTRG.12226	2407.25	1122.79	1150.86	1735.18	639.443	850.311	889.787	1008.96	682.046	826.511	944.604	715.402	1.01948	0.000290875	0.00604501	0.0990578	0.557562	0.997897	Idnk	idnK gluconokinase homolog (E. coli) [Source:MGI Symbol;Acc:MGI:1922981]	13:+:58156794-58176292	ENSMUSG00000050002	13:+:58157649-58164693	75731	D3Z4J6,Q8R0J8
MSTRG.10200	72.2497	119.244	76.4735	142.665	161.814	97.0908	192.231	141.927	169.26	231.097	218.44	242.306	-1.07607852942513	0.000291713	0.00605192	-0.541158092193083	0.0290731	0.466268	-	-	12:+:74825308-74833294	-	-	-	-
ENSMUSG00000000903	44.4202	14.1676	75.2199	24.3574	6.69574	21.4622	4.60433	14.5566	6.00921	6.79696	11.8076	2.50316	2.59365	0.000291717	0.00605192	0.867278	0.219143	0.922354	Vpreb3	pre-B lymphocyte gene 3 [Source:MGI Symbol;Acc:MGI:98938]	10:+:75943057-75949657	ENSMUSG00000000903	10:+:75943057-75949657	22364	Q61243,D3Z6J4
ENSMUSG00000047749	161.625	193.624	181.781	158.903	312.468	238.128	288.922	292.952	250.384	316.738	265.67	276.849	-0.674572803979993	0.000295225	0.00611935	0.0313004	0.839049	0.999397	Zc3hav1l	zinc finger CCCH-type, antiviral 1-like [Source:MGI Symbol;Acc:MGI:2443387]	6:-:38287396-38299259	ENSMUSG00000047749	6:-:38287396-38299259	209032	Q8BFR1,B9EHM1
ENSMUSG00000062007	35.8573	11.8064	33.8489	11.5988	8.92765	42.9243	0	8.18811	5.00768	0	0	0	4.25267	0.000296242	0.00613165	3.59596	0.0190349	0.370707	Hsh2d	hematopoietic SH2 domain containing [Source:MGI Symbol;Acc:MGI:2676364]	8:+:72189668-72200995	ENSMUSG00000062007	8:+:72189668-72200995	209488	Q6VYH9
ENSMUSG00000044350	580.674	407.32	646.891	206.458	194.176	467.058	208.346	329.344	173.266	187.596	245.597	155.196	1.27662	0.000296335	0.00613165	0.658905	0.0259803	0.44123	Lacc1	laccase (multicopper oxidoreductase) domain containing 1 [Source:MGI Symbol;Acc:MGI:2445077]	14:-:77024200-77036904	ENSMUSG00000044350	14:-:77024200-77036904	210808	Q8BKC3,Q8BZT9,H3BL27
ENSMUSG00000014453	28.3647	11.8064	32.5953	4.63951	4.46382	8.17606	0	4.54895	0	0	0	2.00253	4.82166	0.000298403	0.00616502	2.67653	0.0606053	0.651942	Blk	B lymphoid kinase [Source:MGI Symbol;Acc:MGI:88169]	14:-:63372837-63417187	ENSMUSG00000014453	14:-:63372837-63417187	12143	Q3TAT8,P16277
ENSMUSG00000038179	712.329	386.068	1286.26	170.502	88.1605	684.745	85.1801	209.252	23.0353	28.5472	72.0261	0	4.37547	0.000298467	0.00616502	3.11566	0.0140046	0.317989	Slamf7	SLAM family member 7 [Source:MGI Symbol;Acc:MGI:1922595]	1:-:171632403-171653035	ENSMUSG00000038179	1:-:171632403-171653035	75345	A0A0A6YWL9,Q8BHK6
ENSMUSG00000086181	144.499	265.643	107.815	109.028	324.743	237.106	387.915	400.307	351.539	403.74	298.731	343.433	-1.15669372500269	0.000299135	0.00617347	-0.0486101218345719	0.809599	0.999397	C230034O21Rik	RIKEN cDNA C230034O21 gene [Source:MGI Symbol;Acc:MGI:2441892]	3:-:38874570-38888259	ENSMUSG00000086181	3:-:38874570-38888259	102632538,319342	-
ENSMUSG00000035559	1670.31	930.342	1203.52	1673.7	658.414	728.692	745.901	655.958	734.126	728.634	824.167	801.01	0.827541	0.000301548	0.00621785	-0.14887635735734	0.131474	0.834147	Mpv17l2	MPV17 mitochondrial membrane protein-like 2 [Source:MGI Symbol;Acc:MGI:2681846]	8:-:70758649-70760921	ENSMUSG00000035559	8:-:70758649-70760921	234384	Q8VIK2
ENSMUSG00000046182	608.503	1015.35	487.675	737.681	1331.34	1100.7	1191.37	1241.86	1297.99	1294.14	1257.5	1347.2	-0.867850231327933	0.00030246	0.00623125	-0.0961776178442501	0.291534	0.96225	Gsg1l	GSG1-like [Source:MGI Symbol;Acc:MGI:2685483]	7:-:125878420-126082411	ENSMUSG00000046182	7:-:125878420-126082411	269994	D3Z7H4
ENSMUSG00000009772	209.792	108.619	274.552	119.467	135.031	191.115	77.1225	134.649	79.1213	85.6417	51.9532	69.0871	1.32033	0.00030319	0.00624088	0.916043	0.00292704	0.122846	Nuak2	NUAK family, SNF1-like kinase, 2 [Source:MGI Symbol;Acc:MGI:1921387]	1:+:132316126-132333488	ENSMUSG00000009772	1:+:132316126-132333488	74137	Q8BZN4
ENSMUSG00000069516	24882.8	5040.14	47925.1	7221.39	2700.61	11277.9	3205.76	3975.78	1604.46	2078.51	4741.91	347.438	3.27774	0.000305162	0.00627101	1.27047	0.121001	0.815809	Lyz2	lysozyme 2 [Source:MGI Symbol;Acc:MGI:96897]	10:-:117277334-117282274	ENSMUSG00000069516	10:-:117277334-117282274	17105	P08905,A0A077S2U6
ENSMUSG00000034708	5040.89	5466.35	11888.5	2567.97	2573.39	5888.81	2632.52	3530.89	2111.24	2342.23	2937.72	2018.05	1.40772	0.000305182	0.00627101	0.636734	0.0114501	0.283681	Grn	granulin [Source:MGI Symbol;Acc:MGI:95832]	11:+:102430315-102437048	ENSMUSG00000034708	11:+:102430315-102437048	14824	Q3U8W3,Q3U9N4,H3BLC9,H3BJE0,H3BJ90
MSTRG.25595	14.9851	2.36127	33.8489	5.79938	1.11596	2.04402	0	5.45874	0	1.35939	0	0	5.60958	0.000305596	NA	2.91941	0.0676201	NA	-	-	2:.:79110451-79111271	-	-	-	-
MSTRG.43321	28.3647	69.6576	38.8636	13.9185	107.132	95.0467	66.7628	131.919	119.183	120.986	95.6412	109.138	-1.56989094737382	0.000307092	0.0063048	-0.146000577548679	0.583048	0.99868	-	-	7:-:102267276-102267874	-	-	-	-
ENSMUSG00000027456	91.5163	56.6706	76.4735	46.3951	22.3191	42.9243	52.9498	48.2189	26.0399	20.3909	29.5189	30.0379	1.35194	0.000308622	0.00633076	0.639944	0.0852497	0.731534	Sdcbp2	syndecan binding protein (syntenin) 2 [Source:MGI Symbol;Acc:MGI:2385156]	2:+:151572622-151590005	ENSMUSG00000027456	2:+:151572622-151590005	228765	Q99JZ0,Q3UN51
ENSMUSG00000037771	2868.58	6030.69	2947.36	3314.93	8317.22	5995.1	7759.44	5967.31	6620.15	8078.87	6977.08	7804.34	-0.959543383629086	0.000308988	0.00633278	-0.0724663992863477	0.600911	0.999397	Slc32a1	solute carrier family 32 (GABA vesicular transporter), member 1 [Source:MGI Symbol;Acc:MGI:1194488]	2:+:158610767-158615748	ENSMUSG00000037771	2:+:158610767-158615748	22348	Q3TQ45,O35633,Q49S98
ENSMUSG00000057058	193.736	100.354	156.708	134.546	87.0446	142.059	71.3671	73.693	69.106	61.1727	87.3759	48.5613	1.1514	0.000310292	0.0063535	0.501209	0.114164	0.799561	Skap1	src family associated phosphoprotein 1 [Source:MGI Symbol;Acc:MGI:1925723]	11:+:96464593-96759130	ENSMUSG00000057058	11:+:96464593-96759130	78473	B1AQX5,B1AQX1,Q3U5H2
ENSMUSG00000015852	3296.19	1564.34	4519.46	1698.06	849.242	1292.84	923.168	1038.98	1081.66	1015.47	1557.42	733.425	1.33668	0.000310534	0.0063535	-0.0947308217807975	0.67153	0.999397	Fcrls	Fc receptor-like S, scavenger receptor [Source:MGI Symbol;Acc:MGI:1933397]	3:-:87250758-87263738	ENSMUSG00000015852	3:-:87250758-87263738	80891	D3YYJ5,Q9EQY5
ENSMUSG00000022525	481.665	596.222	426.246	632.133	919.548	652.041	862.161	755.125	831.274	802.042	826.529	999.26	-0.697486680520473	0.000313463	0.00640792	-0.120402961336118	0.405089	0.98923	Hrasls	HRAS-like suppressor [Source:MGI Symbol;Acc:MGI:1351473]	16:+:29209695-29230531	ENSMUSG00000022525	16:+:29209695-29230531	27281	E0CYE9,Q9QZU4
ENSMUSG00000053560	743.369	304.604	480.153	742.321	267.829	438.441	257.842	288.403	211.324	275.957	321.165	218.275	1.14848	0.000315418	0.00644233	0.291692	0.196115	0.909412	Ier2	immediate early response 2 [Source:MGI Symbol;Acc:MGI:104815]	8:-:84661331-84662852	ENSMUSG00000053560	8:-:84661331-84662852	15936	Q3T9S0,P17950
ENSMUSG00000076541	5.88701	3.54191	23.8196	11.5988	20.0872	144.103	0	24.5643	0	2.71879	0	0	4.51844	0.000315875	0.00644613	6.51225	5.99451e-05	0.00805943	Igkv4-79	immunoglobulin kappa variable 4-79 [Source:MGI Symbol;Acc:MGI:2685040]	6:-:69042972-69043505	ENSMUSG00000076541	6:-:69042972-69043505	213684	A0A075B5L8
ENSMUSG00000034349	949.95	530.106	902.638	716.804	501.064	667.371	474.246	554.062	452.694	460.834	459.314	384.986	0.820944	0.000316882	0.00646113	0.326035	0.0255858	0.436518	Smc4	structural maintenance of chromosomes 4 [Source:MGI Symbol;Acc:MGI:1917349]	3:+:69004738-69034623	ENSMUSG00000034349	3:+:69004738-69034623	70099	Q3UR81,A0A0A6YXY3,E9Q2X6,D6RCX2,Q8CG47,Q3U763
MSTRG.49743	14.4499	7.08382	33.8489	20.8778	3.34787	10.2201	0	12.7371	0	0	3.54227	0	4.61613	0.000317674	0.00647173	3.04092	0.0444362	0.563974	-	-	9:+:116244009-116247304	-	-	-	-
MSTRG.43887	3609.81	1621.01	2395.75	2382.39	1258.8	2389.45	1233.96	1635.8	1351.07	1128.3	1511.37	1301.64	0.919888	0.00031831	0.00647913	0.300672	0.155534	0.861807	Coro1a	coronin, actin binding protein 1A [Source:MGI Symbol;Acc:MGI:1345961]	7:-:126699330-126707815	ENSMUSG00000030707	7:-:126699773-126707787	12721	A0A0U1RPY8,O89053,D3YW57,D3YXM2,G3UX53,G3UYK8
ENSMUSG00000059146	2557.64	2293.98	2330.56	1618.03	5600.98	3074.2	3071.09	5467.84	5126.86	5327.46	4223.56	2532.69	-0.967111840401097	0.00031943	0.00649636	0.000692834	0.99794	0.99961	Ntrk3	neurotrophic tyrosine kinase, receptor, type 3 [Source:MGI Symbol;Acc:MGI:97385]	7:-:78175959-78738012	ENSMUSG00000059146	7:-:78175959-78738012	18213	A0A0U1RPF1,A0A0A6YWF9
MSTRG.33493	3678.31	2598.58	3643.15	4297.34	2460.68	2345.51	2109.93	2024.28	2325.57	2127.45	2309.56	2118.67	0.67897	0.000320548	0.00651351	0.00963907	0.918592	0.999397	Fuca1|Hmgcl	fucosidase, alpha-L- 1, tissue [Source:MGI Symbol;Acc:MGI:95593]|3-hydroxy-3-methylglutaryl-Coenzyme A lyase [Source:MGI Symbol;Acc:MGI:96158]	4:+:135920735-135962617	ENSMUSG00000028673|ENSMUSG00000028672	4:+:135920735-135940311|4:+:135946448-135962617	71665|15356	Q3TCW3,Q99LJ1|Q3UMP2,P38060
ENSMUSG00000046186	656.134	523.022	1826.59	262.132	318.047	628.535	317.699	467.632	250.384	265.082	281.02	107.135	1.85647	0.000323471	0.00656572	0.945176	0.00320484	0.129515	Cd109	CD109 antigen [Source:MGI Symbol;Acc:MGI:2445221]	9:+:78615546-78716253	ENSMUSG00000046186	9:+:78615546-78716253	235505	Q8R422,A6MDD3
ENSMUSG00000012848	24035.1	7047.22	11486.1	20883.6	6426.79	8502.08	6759.15	6981.73	6979.7	6279.03	7353.74	6255.89	1.23984	0.00032375	0.00656572	0.0938013	0.408311	0.99056	Rps5	ribosomal protein S5 [Source:MGI Symbol;Acc:MGI:1097682]	7:+:12922290-12926686	ENSMUSG00000012848	7:+:12922290-12926686	20103	Q91V55,D3YYM6
ENSMUSG00000035004	376.234	247.934	893.863	147.304	111.596	370.989	115.108	120.092	85.1305	95.1575	180.656	29.0366	2.09953	0.000323947	0.00656572	0.887603	0.0885905	0.741246	Igsf6	immunoglobulin superfamily, member 6 [Source:MGI Symbol;Acc:MGI:1891393]	7:-:121064067-121074572	ENSMUSG00000035004	7:-:121064067-121074572	80719	P0C6B7
[truncated: 43,999 more rows]
